# Supplementary material for: ﻿A never-ending story: updated 3D cyber-taxonomic revision of the ant genus Zasphinctus Wheeler (Hymenoptera, Formicidae, Dorylinae) for the Afrotropical region
Source: Zookeys. 2025 Jan 6;1223:1–55. doi: 10.3897/zookeys.1223.131238 (PMC11736307; doi:10.3897/zookeys.1223.131238)
Supplement: XML Treatment for Zasphinctus lumumbai [file zookeys.1223.131238-treatment1.xml]

<!DOCTYPE tp:taxon-treatment
  PUBLIC "-//TaxonX//DTD Taxonomic Treatment Publishing DTD v0 20100105//EN" "tax-treatment-NSO.dtd">
<tp:taxon-treatment xmlns:tp="http://www.plazi.org/taxpub"><tp:treatment-meta><kwd-group><label>Taxon classification</label><kwd>
                  <named-content content-type="kingdom">Animalia</named-content>
                </kwd><kwd>
                  <named-content content-type="order">Hymenoptera</named-content>
                </kwd><kwd>
                  <named-content content-type="family">Formicidae</named-content>
                </kwd></kwd-group><mixed-citation publication-type="journal"><person-group><name><surname>Hita Garcia</surname><given-names>Francisco</given-names></name><name><surname>Gómez</surname><given-names>Kiko</given-names></name><name><surname>Keller</surname><given-names>Roberto A.</given-names></name><name><surname>Schurian</surname><given-names>Bernhard</given-names></name><name><surname>Economo</surname><given-names>Evan P.</given-names></name></person-group><article-title>﻿A never-ending story: updated 3D cyber-taxonomic revision of the ant genus <italic><tp:taxon-name><tp:taxon-name-part taxon-name-part-type="genus" reg="Zasphinctus">Zasphinctus</tp:taxon-name-part></tp:taxon-name></italic> Wheeler (<tp:taxon-name><tp:taxon-name-part taxon-name-part-type="order">Hymenoptera</tp:taxon-name-part></tp:taxon-name>, <tp:taxon-name><tp:taxon-name-part taxon-name-part-type="family">Formicidae</tp:taxon-name-part></tp:taxon-name>, <tp:taxon-name><tp:taxon-name-part taxon-name-part-type="subfamily">Dorylinae</tp:taxon-name-part></tp:taxon-name>) for the Afrotropical region</article-title><source>Zookeys</source><day>06</day><month>01</month><year>2025</year><volume>1223</volume><fpage>1</fpage><lpage>55</lpage><pub-id pub-id-type="doi">10.3897/zookeys.1223.131238</pub-id></mixed-citation></tp:treatment-meta><tp:nomenclature><label>﻿</label><tp:taxon-name>
                <object-id xmlns:xlink="http://www.w3.org/1999/xlink" content-type="arpha" xlink:type="simple">343DD3A1-284B-592D-9958-B561F475B882</object-id>
                <tp:taxon-name-part taxon-name-part-type="genus" reg="Zasphinctus">Zasphinctus</tp:taxon-name-part>
                <tp:taxon-name-part taxon-name-part-type="species" reg="lumumbai">lumumbai</tp:taxon-name-part>
                <object-id xmlns:xlink="http://www.w3.org/1999/xlink" content-type="zoobank" xlink:type="simple">https://zoobank.org/083C169D-42ED-4A66-9D5A-32DAFF358DC1</object-id>
              </tp:taxon-name><tp:taxon-authority>Hita Garcia &amp; Gómez</tp:taxon-authority><tp:taxon-status xmlns:xlink="http://www.w3.org/1999/xlink" xlink:type="simple">sp. nov.</tp:taxon-status><xref ref-type="fig" rid="F3">Figs 3D</xref><xref ref-type="fig" rid="F4">, 4D</xref><xref ref-type="fig" rid="F5">, 5D</xref><xref ref-type="fig" rid="F6">, 6D</xref><xref ref-type="fig" rid="F7">, 7D</xref><xref ref-type="fig" rid="F8">, 8D</xref><xref ref-type="fig" rid="F10">, 10D</xref><xref ref-type="fig" rid="F11">, 11D</xref><xref ref-type="fig" rid="F12">, 12D</xref><xref ref-type="fig" rid="F13">, 13D</xref><xref ref-type="fig" rid="F14">, 14D</xref><xref ref-type="fig" rid="F15">, 15D</xref><xref ref-type="fig" rid="F16">, 16D</xref><xref ref-type="fig" rid="F17">, 17D</xref><xref ref-type="fig" rid="F18">, 18D</xref><xref ref-type="fig" rid="F19">, 19D</xref><xref ref-type="fig" rid="F20">, 20D</xref><xref ref-type="fig" rid="F21">, 21D</xref><xref ref-type="fig" rid="F22">, 22</xref></tp:nomenclature><tp:treatment-sec sec-type="type material" id="SECID0E2NCI"><title>Type material examined.</title><p><bold><italic>Holotype</italic></bold> • Pinned worker, Democratic Republic of Congo, Equateur, Mabali, Tsuhapa River (Bikoro Terr.), Foret Inondée, Humus, collection code ANTC39356, IX.1959 (<italic>N. Leleup</italic>) (<named-content xmlns:xlink="http://www.w3.org/1999/xlink" content-type="dwc:institutional_code" xlink:title="Royal Museum for Central Africa, Tervuren, Belgium" xlink:href="http://grbio.org/institution/royal-museum-central-africa" xlink:type="simple">MRAC</named-content>: <ext-link xmlns:xlink="http://www.w3.org/1999/xlink" xlink:href="https://www.antweb.org/specimen.do?code=mracfor001007" ext-link-type="uri" xlink:type="simple">MRACFOR0010007</ext-link>). [specimen re-mounted by KGA 2022]</p><p><bold><italic>Cybertype</italic></bold> • Dataset of the holotype (<ext-link xmlns:xlink="http://www.w3.org/1999/xlink" xlink:href="https://www.antweb.org/specimen.do?code=mracfor001007" ext-link-type="uri" xlink:type="simple">MRACFOR0010007</ext-link>) consists of the volumetric raw data (in DICOM format), a 3D surface model (in PLY format), still images of multiple body parts from surface volume renderings of 3D models, stacked digital colour images illustrating head in full-face view, profile, and dorsal views of the body. The data is deposited at Zenodo (<ext-link xmlns:xlink="http://www.w3.org/1999/xlink" xlink:href="10.5281/zenodo.12593275" ext-link-type="doi" xlink:type="simple">https://doi.org/10.5281/zenodo.12593275</ext-link>) and can be freely accessed as virtual representation of the physical holotype. In addition to the data at Zenodo, we also provide a freely accessible 3D surface model at Sketchfab (<ext-link xmlns:xlink="http://www.w3.org/1999/xlink" xlink:href="https://skfb.ly/p7M7p" ext-link-type="uri" xlink:type="simple">https://skfb.ly/p7M7p</ext-link>).</p></tp:treatment-sec><tp:treatment-sec sec-type="Differential worker diagnosis" id="SECID0ENPCI"><title>Differential worker diagnosis.</title><p>With characters of the <italic><tp:taxon-name><tp:taxon-name-part taxon-name-part-type="genus" reg="Zasphinctus">Z.</tp:taxon-name-part><tp:taxon-name-part taxon-name-part-type="species" reg="obamai">obamai</tp:taxon-name-part></tp:taxon-name></italic> group plus the following: body size significantly much smaller (<abbrev xmlns:xlink="http://www.w3.org/1999/xlink" xlink:title="Head Length" id="ABBRID0E5PCI" xlink:type="simple">HL</abbrev> 0.54; <abbrev xmlns:xlink="http://www.w3.org/1999/xlink" xlink:title="Weber’s Length of Mesosoma" id="ABBRID0ECQCI" xlink:type="simple">WL</abbrev> 0.73); lateral arms of hypostomal carina less diverging, relatively thin, and angulate at widest points (Fig. <xref ref-type="fig" rid="F8">8D</xref>); postgenal sulcus restricted to area adjacent to hypostomal carina and only weakly impressed (Fig. <xref ref-type="fig" rid="F8">8D</xref>); postoccipital margin in ventral view with anterior outline moderately or weakly and irregularly defined; anterolateral projections angulate (Fig. <xref ref-type="fig" rid="F8">8D</xref>); pleural endophragmal pit weakly developed and shallow but visible (Fig. <xref ref-type="fig" rid="F10">10D</xref>); subpetiolar process of petiole (AS II) in profile with thickened anterior and ventral margins and weak concavity without differentiated fenestra (Fig. <xref ref-type="fig" rid="F13">13D</xref>); posterior end of abdominal segment III in ventral view with thick, deep, sharply and irregularly outlined transverse groove (Fig. <xref ref-type="fig" rid="F16">16D</xref>); prora in anteroventral view well-developed with thick, irregularly shaped and rounded lateroventral margins (Fig. <xref ref-type="fig" rid="F16">16D</xref>); surface sculpture on cephalic dorsum and genae mostly smooth and shiny with abundant, relatively deep, and large piliferous foveae, except for reticulate–punctate anteromedian area (Figs <xref ref-type="fig" rid="F4">4D</xref>, <xref ref-type="fig" rid="F5">5D</xref>, <xref ref-type="fig" rid="F19">19D</xref>, <xref ref-type="fig" rid="F20">20D</xref>); general surface sculpture on mesosoma and metasoma seemingly smooth and shiny with varying degrees of scattered piliferous foveae, hypopygidium reticulate-rugose (Figs <xref ref-type="fig" rid="F20">20D</xref>, <xref ref-type="fig" rid="F21">21D</xref>). [general surface sculpture difficult to assess since larger areas are covered in glue and dirt]</p><fig id="F21" position="float" orientation="portrait"><object-id xmlns:xlink="http://www.w3.org/1999/xlink" content-type="doi" xlink:type="simple">10.3897/zookeys.1223.131238.figure21</object-id><object-id xmlns:xlink="http://www.w3.org/1999/xlink" content-type="zenodo_dep_id" xlink:type="simple">14614557</object-id><object-id xmlns:xlink="http://www.w3.org/1999/xlink" content-type="arpha" xlink:type="simple">C1CBF270-0922-5654-9482-AA9B247D97AA</object-id><label>Figure 21.</label><caption><p>Diagnostic plate showing full body in dorsal view of all species treated herein (stacked colour images) <bold>A</bold><italic><tp:taxon-name><tp:taxon-name-part taxon-name-part-type="genus" reg="Zasphinctus">Z.</tp:taxon-name-part><tp:taxon-name-part taxon-name-part-type="species" reg="aprilia">aprilia</tp:taxon-name-part></tp:taxon-name></italic> sp. nov. holotype (<ext-link xmlns:xlink="http://www.w3.org/1999/xlink" xlink:href="http://www.antweb.org/specimen/CASENT0764763" ext-link-type="uri" xlink:type="simple">CASENT0764763</ext-link>) <bold>B</bold><italic><tp:taxon-name><tp:taxon-name-part taxon-name-part-type="genus" reg="Zasphinctus">Z.</tp:taxon-name-part><tp:taxon-name-part taxon-name-part-type="species" reg="kouakoui">kouakoui</tp:taxon-name-part></tp:taxon-name></italic> sp. nov. holotype (<ext-link xmlns:xlink="http://www.w3.org/1999/xlink" xlink:href="https://www.antweb.org/specimen.do?code=kgcol00589" ext-link-type="uri" xlink:type="simple">KGCOL00589</ext-link>) <bold>C</bold><italic><tp:taxon-name><tp:taxon-name-part taxon-name-part-type="genus" reg="Zasphinctus">Z.</tp:taxon-name-part><tp:taxon-name-part taxon-name-part-type="species" reg="lolae">lolae</tp:taxon-name-part></tp:taxon-name></italic> sp. nov. holotype (<ext-link xmlns:xlink="http://www.w3.org/1999/xlink" xlink:href="https://www.antweb.org/specimen.do?code=kgcol02270" ext-link-type="uri" xlink:type="simple">KGCOL02270</ext-link>) <bold>D</bold><italic><tp:taxon-name><tp:taxon-name-part taxon-name-part-type="genus" reg="Zasphinctus">Z.</tp:taxon-name-part><tp:taxon-name-part taxon-name-part-type="species" reg="lumumbai">lumumbai</tp:taxon-name-part></tp:taxon-name></italic> sp. nov. holotype (<ext-link xmlns:xlink="http://www.w3.org/1999/xlink" xlink:href="https://www.antweb.org/specimen.do?code=mracfor001007" ext-link-type="uri" xlink:type="simple">MRACFOR0010007</ext-link>) <bold>E</bold><italic><tp:taxon-name><tp:taxon-name-part taxon-name-part-type="genus" reg="Zasphinctus">Z.</tp:taxon-name-part><tp:taxon-name-part taxon-name-part-type="species" reg="ndouri">ndouri</tp:taxon-name-part></tp:taxon-name></italic> sp. nov. holotype (<ext-link xmlns:xlink="http://www.w3.org/1999/xlink" xlink:href="https://www.antweb.org/specimen.do?code=kgcol01883" ext-link-type="uri" xlink:type="simple">KGCOL01883</ext-link>) <bold>F</bold><italic><tp:taxon-name><tp:taxon-name-part taxon-name-part-type="genus" reg="Zasphinctus">Z.</tp:taxon-name-part><tp:taxon-name-part taxon-name-part-type="species" reg="obamai">obamai</tp:taxon-name-part></tp:taxon-name></italic> Hita Garcia, 2017 holotype (<ext-link xmlns:xlink="http://www.w3.org/1999/xlink" xlink:href="http://www.antweb.org/specimen/CASENT0764125" ext-link-type="uri" xlink:type="simple">CASENT0764125</ext-link>) <bold>G</bold><italic><tp:taxon-name><tp:taxon-name-part taxon-name-part-type="genus" reg="Zasphinctus">Z.</tp:taxon-name-part><tp:taxon-name-part taxon-name-part-type="species" reg="sarowiwai">sarowiwai</tp:taxon-name-part></tp:taxon-name></italic> Hita Garcia, 2017 holotype (<ext-link xmlns:xlink="http://www.w3.org/1999/xlink" xlink:href="http://www.antweb.org/specimen/CASENT0764654" ext-link-type="uri" xlink:type="simple">CASENT0764654</ext-link>) <bold>H</bold><italic><tp:taxon-name><tp:taxon-name-part taxon-name-part-type="genus" reg="Zasphinctus">Z.</tp:taxon-name-part><tp:taxon-name-part taxon-name-part-type="species" reg="wilsoni">wilsoni</tp:taxon-name-part></tp:taxon-name></italic> Hita Garcia 2017 holotype (<ext-link xmlns:xlink="http://www.w3.org/1999/xlink" xlink:href="https://www.antweb.org/specimen.do?code=mcz-ent00512764" ext-link-type="uri" xlink:type="simple">MCZ-ENT00512764</ext-link>).</p></caption><graphic xmlns:xlink="http://www.w3.org/1999/xlink" xlink:href="zookeys-1223-001_article-131238__-g021.jpg" position="float" orientation="portrait" xlink:type="simple" id="oo_1213435.jpg"><uri content-type="original_file" xlink:type="simple">https://binary.pensoft.net/fig/1213435</uri></graphic></fig></tp:treatment-sec><tp:treatment-sec sec-type="description" id="SECID0EXWCI"><title>Measurements and indices.</title><p>Morphometric data is based on singleton holotype from the Democratic Republic of Congo and can be seen in Table <xref ref-type="table" rid="T2">2</xref>, Suppl. material <xref ref-type="supplementary-material" rid="S3">3</xref>.</p><table-wrap id="T2" position="float" orientation="portrait"><label>Table 2.</label><caption><p>Comparative data of measurements and indices used for the eight species of Afrotropical <italic><tp:taxon-name><tp:taxon-name-part taxon-name-part-type="genus" reg="Zasphinctus">Zasphinctus</tp:taxon-name-part></tp:taxon-name></italic> (raw data is available in Suppl. material <xref ref-type="supplementary-material" rid="S3">3</xref>).</p></caption><table id="TID0EICAK" rules="all"><tbody><tr><th rowspan="1" colspan="1"/><th rowspan="1" colspan="1"><italic><tp:taxon-name><tp:taxon-name-part taxon-name-part-type="genus" reg="Zasphinctus">Z.</tp:taxon-name-part><tp:taxon-name-part taxon-name-part-type="species" reg="aprilia">aprilia</tp:taxon-name-part></tp:taxon-name></italic> (N = 6)</th><th rowspan="1" colspan="1"><italic><tp:taxon-name><tp:taxon-name-part taxon-name-part-type="genus" reg="Zasphinctus">Z.</tp:taxon-name-part><tp:taxon-name-part taxon-name-part-type="species" reg="kouakoui">kouakoui</tp:taxon-name-part></tp:taxon-name></italic> (N = 5)</th><th rowspan="1" colspan="1"><italic><tp:taxon-name><tp:taxon-name-part taxon-name-part-type="genus" reg="Zasphinctus">Z.</tp:taxon-name-part><tp:taxon-name-part taxon-name-part-type="species" reg="lolae">lolae</tp:taxon-name-part></tp:taxon-name></italic> (N = 6)</th><th rowspan="1" colspan="1"><italic><tp:taxon-name><tp:taxon-name-part taxon-name-part-type="genus" reg="Zasphinctus">Z.</tp:taxon-name-part><tp:taxon-name-part taxon-name-part-type="species" reg="lumumbai">lumumbai</tp:taxon-name-part></tp:taxon-name></italic> (N = 1)</th><th rowspan="1" colspan="1"><italic><tp:taxon-name><tp:taxon-name-part taxon-name-part-type="genus" reg="Zasphinctus">Z.</tp:taxon-name-part><tp:taxon-name-part taxon-name-part-type="species" reg="ndouri">ndouri</tp:taxon-name-part></tp:taxon-name></italic> (N = 8)</th><th rowspan="1" colspan="1"><italic><tp:taxon-name><tp:taxon-name-part taxon-name-part-type="genus" reg="Zasphinctus">Z.</tp:taxon-name-part><tp:taxon-name-part taxon-name-part-type="species" reg="obamai">obamai</tp:taxon-name-part></tp:taxon-name></italic> (N = 7)</th><th rowspan="1" colspan="1"><italic><tp:taxon-name><tp:taxon-name-part taxon-name-part-type="genus" reg="Zasphinctus">Z.</tp:taxon-name-part><tp:taxon-name-part taxon-name-part-type="species" reg="sarowiwai">sarowiwai</tp:taxon-name-part></tp:taxon-name></italic> (N = 4)</th><th rowspan="1" colspan="1"><italic><tp:taxon-name><tp:taxon-name-part taxon-name-part-type="genus" reg="Zasphinctus">Z.</tp:taxon-name-part><tp:taxon-name-part taxon-name-part-type="species" reg="wilsoni">wilsoni</tp:taxon-name-part></tp:taxon-name></italic> (N = 1)</th></tr><tr><td rowspan="1" colspan="1">
                        <abbrev xmlns:xlink="http://www.w3.org/1999/xlink" xlink:title="Head Length" id="ABBRID0E52CI" xlink:type="simple">HL</abbrev>
                      </td><td rowspan="1" colspan="1">0.84–0.86</td><td rowspan="1" colspan="1">0.75–0.80</td><td rowspan="1" colspan="1">0.90–0.98</td><td rowspan="1" colspan="1">0.54</td><td rowspan="1" colspan="1">0.73–0.77</td><td rowspan="1" colspan="1">0.55–0.59</td><td rowspan="1" colspan="1">0.86–0.89</td><td rowspan="1" colspan="1">0.61</td></tr><tr><td rowspan="1" colspan="1">
                        <abbrev xmlns:xlink="http://www.w3.org/1999/xlink" xlink:title="Head Width" id="ABBRID0E63CI" xlink:type="simple">HW</abbrev>
                      </td><td rowspan="1" colspan="1">0.69–0.73</td><td rowspan="1" colspan="1">0.63–0.66</td><td rowspan="1" colspan="1">0.77–0.83</td><td rowspan="1" colspan="1">0.42</td><td rowspan="1" colspan="1">0.59–0.62</td><td rowspan="1" colspan="1">0.44–0.47</td><td rowspan="1" colspan="1">0.73–0.75</td><td rowspan="1" colspan="1">0.49</td></tr><tr><td rowspan="1" colspan="1">
                        <abbrev xmlns:xlink="http://www.w3.org/1999/xlink" xlink:title="Scape Length" id="ABBRID0EA5CI" xlink:type="simple">SL</abbrev>
                      </td><td rowspan="1" colspan="1">0.45–0.48</td><td rowspan="1" colspan="1">0.40–0.44</td><td rowspan="1" colspan="1">0.48–0.54</td><td rowspan="1" colspan="1">0.26</td><td rowspan="1" colspan="1">0.37–0.38</td><td rowspan="1" colspan="1">0.26–0.31</td><td rowspan="1" colspan="1">0.48–0.50</td><td rowspan="1" colspan="1">0.32</td></tr><tr><td rowspan="1" colspan="1">SW</td><td rowspan="1" colspan="1">0.17–0.19</td><td rowspan="1" colspan="1">0.15–0.18</td><td rowspan="1" colspan="1">0.20–0.23</td><td rowspan="1" colspan="1">0.12</td><td rowspan="1" colspan="1">0.14</td><td rowspan="1" colspan="1">0.12–0.14</td><td rowspan="1" colspan="1">0.19–0.21</td><td rowspan="1" colspan="1">0.12</td></tr><tr><td rowspan="1" colspan="1">
                        <abbrev xmlns:xlink="http://www.w3.org/1999/xlink" xlink:title="Pronotal Height" id="ABBRID0E46CI" xlink:type="simple">PH</abbrev>
                      </td><td rowspan="1" colspan="1">0.46–0.49</td><td rowspan="1" colspan="1">0.40–0.44</td><td rowspan="1" colspan="1">0.50–0.54</td><td rowspan="1" colspan="1">0.25</td><td rowspan="1" colspan="1">0.38–0.39</td><td rowspan="1" colspan="1">0.26–0.29</td><td rowspan="1" colspan="1">0.48–0.52</td><td rowspan="1" colspan="1">0.32</td></tr><tr><td rowspan="1" colspan="1">
                        <abbrev xmlns:xlink="http://www.w3.org/1999/xlink" xlink:title="Pronotal Width" id="ABBRID0E5ADI" xlink:type="simple">PW</abbrev>
                      </td><td rowspan="1" colspan="1">0.50–0.54</td><td rowspan="1" colspan="1">0.42–0.46</td><td rowspan="1" colspan="1">0.55–0.63</td><td rowspan="1" colspan="1">0.29</td><td rowspan="1" colspan="1">0.42–0.45</td><td rowspan="1" colspan="1">0.28–0.33</td><td rowspan="1" colspan="1">0.50–0.53</td><td rowspan="1" colspan="1">0.35</td></tr><tr><td rowspan="1" colspan="1">
                        <abbrev xmlns:xlink="http://www.w3.org/1999/xlink" xlink:title="Dorsal Mesosoma Length" id="ABBRID0E6BDI" xlink:type="simple">DML</abbrev>
                      </td><td rowspan="1" colspan="1">0.93–0.98</td><td rowspan="1" colspan="1">0.79–0.88</td><td rowspan="1" colspan="1">0.95–1.10</td><td rowspan="1" colspan="1">0.57</td><td rowspan="1" colspan="1">0.79–0.83</td><td rowspan="1" colspan="1">0.53–0.65</td><td rowspan="1" colspan="1">0.94–0.99</td><td rowspan="1" colspan="1">0.66</td></tr><tr><td rowspan="1" colspan="1">
                        <abbrev xmlns:xlink="http://www.w3.org/1999/xlink" xlink:title="Weber’s Length of Mesosoma" id="ABBRID0EADDI" xlink:type="simple">WL</abbrev>
                      </td><td rowspan="1" colspan="1">1.18–1.26</td><td rowspan="1" colspan="1">1.03–1.10</td><td rowspan="1" colspan="1">1.29–1.40</td><td rowspan="1" colspan="1">0.73</td><td rowspan="1" colspan="1">0.98–1.05</td><td rowspan="1" colspan="1">0.73–0.81</td><td rowspan="1" colspan="1">1.20–1.30</td><td rowspan="1" colspan="1">0.87</td></tr><tr><td rowspan="1" colspan="1">
                        <abbrev xmlns:xlink="http://www.w3.org/1999/xlink" xlink:title="Metafemur Length" id="ABBRID0EBEDI" xlink:type="simple">MFL</abbrev>
                      </td><td rowspan="1" colspan="1">0.61–0.64</td><td rowspan="1" colspan="1">0.55–0.58</td><td rowspan="1" colspan="1">0.69–0.75</td><td rowspan="1" colspan="1">0.31</td><td rowspan="1" colspan="1">0.46–0.51</td><td rowspan="1" colspan="1">0.33–0.37</td><td rowspan="1" colspan="1">0.62–0.67</td><td rowspan="1" colspan="1">0.49</td></tr><tr><td rowspan="1" colspan="1">
                        <abbrev xmlns:xlink="http://www.w3.org/1999/xlink" xlink:title="Abdominal Segment II (petiole) Length" id="ABBRID0ECFDI" xlink:type="simple">PTL</abbrev>
                      </td><td rowspan="1" colspan="1">0.36–0.42</td><td rowspan="1" colspan="1">0.33–0.35</td><td rowspan="1" colspan="1">0.38–0.44</td><td rowspan="1" colspan="1">0.26</td><td rowspan="1" colspan="1">0.31–0.34</td><td rowspan="1" colspan="1">0.27–0.29</td><td rowspan="1" colspan="1">0.44–0.47</td><td rowspan="1" colspan="1">0.29</td></tr><tr><td rowspan="1" colspan="1">
                        <abbrev xmlns:xlink="http://www.w3.org/1999/xlink" xlink:title="Abdominal Segment II (petiole) Height" id="ABBRID0EDGDI" xlink:type="simple">PTH</abbrev>
                      </td><td rowspan="1" colspan="1">0.36–0.42</td><td rowspan="1" colspan="1">0.36–0.43</td><td rowspan="1" colspan="1">0.43–0.48</td><td rowspan="1" colspan="1">0.23</td><td rowspan="1" colspan="1">0.34–0.35</td><td rowspan="1" colspan="1">0.22–0.24</td><td rowspan="1" colspan="1">0.42–0.45</td><td rowspan="1" colspan="1">0.26</td></tr><tr><td rowspan="1" colspan="1">
                        <abbrev xmlns:xlink="http://www.w3.org/1999/xlink" xlink:title="Abdominal Segment II (petiole) Width" id="ABBRID0EEHDI" xlink:type="simple">PTW</abbrev>
                      </td><td rowspan="1" colspan="1">0.41–0.46</td><td rowspan="1" colspan="1">0.36–0.40</td><td rowspan="1" colspan="1">0.49–0.53</td><td rowspan="1" colspan="1">0.23</td><td rowspan="1" colspan="1">0.38–0.40</td><td rowspan="1" colspan="1">0.23–0.26</td><td rowspan="1" colspan="1">0.45–0.49</td><td rowspan="1" colspan="1">0.27</td></tr><tr><td rowspan="1" colspan="1">
                        <abbrev xmlns:xlink="http://www.w3.org/1999/xlink" xlink:title="Abdominal Segment III Length" id="ABBRID0EFIDI" xlink:type="simple">A3L</abbrev>
                      </td><td rowspan="1" colspan="1">0.50–0.56</td><td rowspan="1" colspan="1">0.45–0.49</td><td rowspan="1" colspan="1">0.59–0.68</td><td rowspan="1" colspan="1">0.32</td><td rowspan="1" colspan="1">0.43–0.46</td><td rowspan="1" colspan="1">0.33–0.39</td><td rowspan="1" colspan="1">0.53–0.59</td><td rowspan="1" colspan="1">0.43</td></tr><tr><td rowspan="1" colspan="1">
                        <abbrev xmlns:xlink="http://www.w3.org/1999/xlink" xlink:title="Abdominal Segment III Width" id="ABBRID0EGJDI" xlink:type="simple">A3W</abbrev>
                      </td><td rowspan="1" colspan="1">0.58–0.66</td><td rowspan="1" colspan="1">0.50–0.56</td><td rowspan="1" colspan="1">0.67–0.75</td><td rowspan="1" colspan="1">0.38</td><td rowspan="1" colspan="1">0.51–0.55</td><td rowspan="1" colspan="1">0.38–0.43</td><td rowspan="1" colspan="1">0.62–0.67</td><td rowspan="1" colspan="1">0.48</td></tr><tr><td rowspan="1" colspan="1">
                        <abbrev xmlns:xlink="http://www.w3.org/1999/xlink" xlink:title="Abdominal Segment IV Length" id="ABBRID0EHKDI" xlink:type="simple">A4L</abbrev>
                      </td><td rowspan="1" colspan="1">0.44–0.47</td><td rowspan="1" colspan="1">0.39–0.43</td><td rowspan="1" colspan="1">0.51–0.57</td><td rowspan="1" colspan="1">0.27</td><td rowspan="1" colspan="1">0.40–0.43</td><td rowspan="1" colspan="1">0.26–0.29</td><td rowspan="1" colspan="1">0.50–0.56</td><td rowspan="1" colspan="1">0.31</td></tr><tr><td rowspan="1" colspan="1">
                        <abbrev xmlns:xlink="http://www.w3.org/1999/xlink" xlink:title="Abdominal Segment IV Width" id="ABBRID0EILDI" xlink:type="simple">A4W</abbrev>
                      </td><td rowspan="1" colspan="1">0.68–0.77</td><td rowspan="1" colspan="1">0.66–0.71</td><td rowspan="1" colspan="1">0.83–0.90</td><td rowspan="1" colspan="1">0.43</td><td rowspan="1" colspan="1">0.63–0.67</td><td rowspan="1" colspan="1">0.46–0.52</td><td rowspan="1" colspan="1">0.77–0.82</td><td rowspan="1" colspan="1">0.54</td></tr><tr><td rowspan="1" colspan="1">
                        <abbrev xmlns:xlink="http://www.w3.org/1999/xlink" xlink:title="Abdominal Segment V Length" id="ABBRID0EJMDI" xlink:type="simple">A5L</abbrev>
                      </td><td rowspan="1" colspan="1">0.41–0.43</td><td rowspan="1" colspan="1">0.35–0.40</td><td rowspan="1" colspan="1">0.47–0.51</td><td rowspan="1" colspan="1">0.26</td><td rowspan="1" colspan="1">0.36–0.38</td><td rowspan="1" colspan="1">0.25–0.29</td><td rowspan="1" colspan="1">0.44–0.47</td><td rowspan="1" colspan="1">0.32</td></tr><tr><td rowspan="1" colspan="1">
                        <abbrev xmlns:xlink="http://www.w3.org/1999/xlink" xlink:title="Abdominal Segment V Width" id="ABBRID0EKNDI" xlink:type="simple">A5W</abbrev>
                      </td><td rowspan="1" colspan="1">0.76–0.78</td><td rowspan="1" colspan="1">0.68–0.71</td><td rowspan="1" colspan="1">0.85–0.92</td><td rowspan="1" colspan="1">0.45</td><td rowspan="1" colspan="1">0.64–0.67</td><td rowspan="1" colspan="1">0.47–0.52</td><td rowspan="1" colspan="1">0.78–0.84</td><td rowspan="1" colspan="1">0.55</td></tr><tr><td rowspan="1" colspan="1">
                        <abbrev xmlns:xlink="http://www.w3.org/1999/xlink" xlink:title="Abdominal Segment VI Length" id="ABBRID0ELODI" xlink:type="simple">A6L</abbrev>
                      </td><td rowspan="1" colspan="1">0.37–0.39</td><td rowspan="1" colspan="1">0.33–0.38</td><td rowspan="1" colspan="1">0.41–0.44</td><td rowspan="1" colspan="1">0.26</td><td rowspan="1" colspan="1">0.34–0.37</td><td rowspan="1" colspan="1">0.26–0.30</td><td rowspan="1" colspan="1">0.37–0.40</td><td rowspan="1" colspan="1">0.32</td></tr><tr><td rowspan="1" colspan="1">
                        <abbrev xmlns:xlink="http://www.w3.org/1999/xlink" xlink:title="Abdominal Segment VI Width" id="ABBRID0EMPDI" xlink:type="simple">A6W</abbrev>
                      </td><td rowspan="1" colspan="1">0.69–0.72</td><td rowspan="1" colspan="1">0.66–0.68</td><td rowspan="1" colspan="1">0.78–0.84</td><td rowspan="1" colspan="1">0.44</td><td rowspan="1" colspan="1">0.61–0.64</td><td rowspan="1" colspan="1">0.45–0.49</td><td rowspan="1" colspan="1">0.73–0.76</td><td rowspan="1" colspan="1">0.51</td></tr><tr><td rowspan="1" colspan="1">
                        <abbrev xmlns:xlink="http://www.w3.org/1999/xlink" xlink:title="Cephalic Index: HW / HL × 100" id="ABBRID0ENQDI" xlink:type="simple">CI</abbrev>
                      </td><td rowspan="1" colspan="1">82–85</td><td rowspan="1" colspan="1">82–84</td><td rowspan="1" colspan="1">83–86</td><td rowspan="1" colspan="1">78</td><td rowspan="1" colspan="1">80–81</td><td rowspan="1" colspan="1">78–80</td><td rowspan="1" colspan="1">84–85</td><td rowspan="1" colspan="1">82</td></tr><tr><td rowspan="1" colspan="1">
                        <abbrev xmlns:xlink="http://www.w3.org/1999/xlink" xlink:title="Scape Index: SL / HL × 100" id="ABBRID0EORDI" xlink:type="simple">SI</abbrev>
                      </td><td rowspan="1" colspan="1">54–57</td><td rowspan="1" colspan="1">53–55</td><td rowspan="1" colspan="1">53–55</td><td rowspan="1" colspan="1">48</td><td rowspan="1" colspan="1">49–51</td><td rowspan="1" colspan="1">47–53</td><td rowspan="1" colspan="1">56–57</td><td rowspan="1" colspan="1">53</td></tr><tr><td rowspan="1" colspan="1">SI2</td><td rowspan="1" colspan="1">253–282</td><td rowspan="1" colspan="1">243–267</td><td rowspan="1" colspan="1">239–246</td><td rowspan="1" colspan="1">217</td><td rowspan="1" colspan="1">264–271</td><td rowspan="1" colspan="1">215–242</td><td rowspan="1" colspan="1">238–253</td><td rowspan="1" colspan="1">267</td></tr><tr><td rowspan="1" colspan="1">
                        <abbrev xmlns:xlink="http://www.w3.org/1999/xlink" xlink:title="Dorsal Mesosoma Index: PW / WL × 100" id="ABBRID0ELTDI" xlink:type="simple">DMI</abbrev>
                      </td><td rowspan="1" colspan="1">42–44</td><td rowspan="1" colspan="1">41–43</td><td rowspan="1" colspan="1">43–45</td><td rowspan="1" colspan="1">40</td><td rowspan="1" colspan="1">42–44</td><td rowspan="1" colspan="1">38–40</td><td rowspan="1" colspan="1">41–42</td><td rowspan="1" colspan="1">40</td></tr><tr><td rowspan="1" colspan="1">
                        <abbrev xmlns:xlink="http://www.w3.org/1999/xlink" xlink:title="Dorsal Mesosoma Index 2: DML / WL × 100" id="ABBRID0EMUDI" xlink:type="simple">DMI2</abbrev>
                      </td><td rowspan="1" colspan="1">53–55</td><td rowspan="1" colspan="1">53–54</td><td rowspan="1" colspan="1">57–59</td><td rowspan="1" colspan="1">51</td><td rowspan="1" colspan="1">53–55</td><td rowspan="1" colspan="1">48–53</td><td rowspan="1" colspan="1">53–55</td><td rowspan="1" colspan="1">53</td></tr><tr><td rowspan="1" colspan="1">
                        <abbrev xmlns:xlink="http://www.w3.org/1999/xlink" xlink:title="Lateral Mesosoma Index: PH / WL × 100" id="ABBRID0ENVDI" xlink:type="simple">LMI</abbrev>
                      </td><td rowspan="1" colspan="1">39–42</td><td rowspan="1" colspan="1">38–40</td><td rowspan="1" colspan="1">38–39</td><td rowspan="1" colspan="1">34</td><td rowspan="1" colspan="1">37–39</td><td rowspan="1" colspan="1">34–36</td><td rowspan="1" colspan="1">40</td><td rowspan="1" colspan="1">37</td></tr><tr><td rowspan="1" colspan="1">
                        <abbrev xmlns:xlink="http://www.w3.org/1999/xlink" xlink:title="Metafemur Index: MFL / HW × 100" id="ABBRID0EOWDI" xlink:type="simple">MFI</abbrev>
                      </td><td rowspan="1" colspan="1">88–90</td><td rowspan="1" colspan="1">86–89</td><td rowspan="1" colspan="1">90–92</td><td rowspan="1" colspan="1">73</td><td rowspan="1" colspan="1">77–83</td><td rowspan="1" colspan="1">75–79</td><td rowspan="1" colspan="1">86–89</td><td rowspan="1" colspan="1">100</td></tr><tr><td rowspan="1" colspan="1">
                        <abbrev xmlns:xlink="http://www.w3.org/1999/xlink" xlink:title="Lateral Petiole Index: PTL / PTH × 100" id="ABBRID0EPXDI" xlink:type="simple">LPI</abbrev>
                      </td><td rowspan="1" colspan="1">98–102</td><td rowspan="1" colspan="1">82–93</td><td rowspan="1" colspan="1">86–93</td><td rowspan="1" colspan="1">113</td><td rowspan="1" colspan="1">92–97</td><td rowspan="1" colspan="1">117–123</td><td rowspan="1" colspan="1">105–108</td><td rowspan="1" colspan="1">112</td></tr><tr><td rowspan="1" colspan="1">
                        <abbrev xmlns:xlink="http://www.w3.org/1999/xlink" xlink:title="Dorsal Petiole Index: PTW / PTL × 100" id="ABBRID0EQYDI" xlink:type="simple">DPI</abbrev>
                      </td><td rowspan="1" colspan="1">102–114</td><td rowspan="1" colspan="1">109–114</td><td rowspan="1" colspan="1">120–131</td><td rowspan="1" colspan="1">88</td><td rowspan="1" colspan="1">116–123</td><td rowspan="1" colspan="1">82–93</td><td rowspan="1" colspan="1">102–109</td><td rowspan="1" colspan="1">93</td></tr><tr><td rowspan="1" colspan="1">
                        <abbrev xmlns:xlink="http://www.w3.org/1999/xlink" xlink:title="Dorsal Abdominal Segment III Index: A3W / A3L × 100" id="ABBRID0ERZDI" xlink:type="simple">DA3I</abbrev>
                      </td><td rowspan="1" colspan="1">113–118</td><td rowspan="1" colspan="1">111–116</td><td rowspan="1" colspan="1">109–114</td><td rowspan="1" colspan="1">119</td><td rowspan="1" colspan="1">113–120</td><td rowspan="1" colspan="1">108–115</td><td rowspan="1" colspan="1">114–117</td><td rowspan="1" colspan="1">112</td></tr><tr><td rowspan="1" colspan="1">
                        <abbrev xmlns:xlink="http://www.w3.org/1999/xlink" xlink:title="Dorsal Abdominal Segment IV Index: A4W / A4L × 100" id="ABBRID0ES1DI" xlink:type="simple">DA4I</abbrev>
                      </td><td rowspan="1" colspan="1">154–166</td><td rowspan="1" colspan="1">159–173</td><td rowspan="1" colspan="1">156–163</td><td rowspan="1" colspan="1">159</td><td rowspan="1" colspan="1">152–160</td><td rowspan="1" colspan="1">170–181</td><td rowspan="1" colspan="1">145–158</td><td rowspan="1" colspan="1">174</td></tr><tr><td rowspan="1" colspan="1">
                        <abbrev xmlns:xlink="http://www.w3.org/1999/xlink" xlink:title="Dorsal Abdominal Segment V Index: A5W / A5L × 100" id="ABBRID0ET2DI" xlink:type="simple">DA5I</abbrev>
                      </td><td rowspan="1" colspan="1">178–191</td><td rowspan="1" colspan="1">178–200</td><td rowspan="1" colspan="1">181–192</td><td rowspan="1" colspan="1">173</td><td rowspan="1" colspan="1">168–178</td><td rowspan="1" colspan="1">174–188</td><td rowspan="1" colspan="1">177–179</td><td rowspan="1" colspan="1">172</td></tr><tr><td rowspan="1" colspan="1">
                        <abbrev xmlns:xlink="http://www.w3.org/1999/xlink" xlink:title="Dorsal Abdominal Segment VI Index: A6W / A6L × 100" id="ABBRID0EU3DI" xlink:type="simple">DA6I</abbrev>
                      </td><td rowspan="1" colspan="1">178–193</td><td rowspan="1" colspan="1">180–204</td><td rowspan="1" colspan="1">189–200</td><td rowspan="1" colspan="1">169</td><td rowspan="1" colspan="1">168–179</td><td rowspan="1" colspan="1">163–173</td><td rowspan="1" colspan="1">188–197</td><td rowspan="1" colspan="1">159</td></tr></tbody></table></table-wrap></tp:treatment-sec><tp:treatment-sec sec-type="etymology" id="SECID0EQ4DI"><title>Etymology.</title><p>The species epithet <italic><tp:taxon-name><tp:taxon-name-part taxon-name-part-type="genus" reg="Zasphinctus"/><tp:taxon-name-part taxon-name-part-type="species" reg="lumumbai">lumumbai</tp:taxon-name-part></tp:taxon-name></italic> is a Latinised noun in the genitive case, named in honour of Mr. Patrice Lumumba, first elected Prime Minister of the Democratic Republic of the Congo.</p></tp:treatment-sec><tp:treatment-sec sec-type="distribution" id="SECID0EA5DI"><title>Distribution and biology.</title><p><italic><tp:taxon-name><tp:taxon-name-part taxon-name-part-type="genus" reg="Zasphinctus">Zasphinctus</tp:taxon-name-part><tp:taxon-name-part taxon-name-part-type="species" reg="lumumbai">lumumbai</tp:taxon-name-part></tp:taxon-name></italic> is so far only known from one specimen in the <named-content xmlns:xlink="http://www.w3.org/1999/xlink" content-type="dwc:institutional_code" xlink:title="Royal Museum for Central Africa, Tervuren, Belgium" xlink:href="http://grbio.org/institution/royal-museum-central-africa" xlink:type="simple">MRAC</named-content> collection, so our knowledge is limited to it being found at the type locality in forest soil.</p><fig id="F22" position="float" orientation="portrait"><object-id xmlns:xlink="http://www.w3.org/1999/xlink" content-type="doi" xlink:type="simple">10.3897/zookeys.1223.131238.figure22</object-id><object-id xmlns:xlink="http://www.w3.org/1999/xlink" content-type="zenodo_dep_id" xlink:type="simple">14614559</object-id><object-id xmlns:xlink="http://www.w3.org/1999/xlink" content-type="arpha" xlink:type="simple">A641556B-11EE-531E-998B-233CD1C45FCE</object-id><label>Figure 22.</label><caption><p>Shaded surface display volume renderings of 3D models of <italic><tp:taxon-name><tp:taxon-name-part taxon-name-part-type="genus" reg="Zasphinctus">Z.</tp:taxon-name-part><tp:taxon-name-part taxon-name-part-type="species" reg="lumumbai">lumumbai</tp:taxon-name-part></tp:taxon-name></italic> sp. nov. holotype (<ext-link xmlns:xlink="http://www.w3.org/1999/xlink" xlink:href="https://www.antweb.org/specimen.do?code=mracfor001007" ext-link-type="uri" xlink:type="simple">MRACFOR0010007</ext-link>) <bold>A</bold> full body in profile <bold>B</bold> full body in dorsal view <bold>C</bold> head in full-face view (with antennae) <bold>D</bold> head in full-face view (without antennae) <bold>E</bold> head in ventral view <bold>F</bold> abdominal segment II (petiole) in profile <bold>G</bold> abdominal segment II (petiole) in dorsal view <bold>H</bold> tergum of AS III in dorsal view <bold>I</bold> sternum of AS III in ventral view.</p></caption><graphic xmlns:xlink="http://www.w3.org/1999/xlink" xlink:href="zookeys-1223-001_article-131238__-g022.jpg" position="float" orientation="portrait" xlink:type="simple" id="oo_1213436.jpg"><uri content-type="original_file" xlink:type="simple">https://binary.pensoft.net/fig/1213436</uri></graphic></fig></tp:treatment-sec><tp:treatment-sec><!--Section generated to contain objects referenced in tp:taxon-treatment.--><fig id="F3" position="float" orientation="portrait"><object-id xmlns:xlink="http://www.w3.org/1999/xlink" content-type="doi" xlink:type="simple">10.3897/zookeys.1223.131238.figure3</object-id><object-id xmlns:xlink="http://www.w3.org/1999/xlink" content-type="zenodo_dep_id" xlink:type="simple">14614577</object-id><object-id xmlns:xlink="http://www.w3.org/1999/xlink" content-type="arpha" xlink:type="simple">7199092C-DEBB-5001-92DF-CA906B347FFB</object-id><label>Figure 3.</label><caption><p>Maps showing the known distribution ranges of Afrotropical <italic><tp:taxon-name><tp:taxon-name-part taxon-name-part-type="genus" reg="Zasphinctus">Zasphinctus</tp:taxon-name-part></tp:taxon-name></italic> species.</p></caption><graphic xmlns:xlink="http://www.w3.org/1999/xlink" xlink:href="zookeys-1223-001_article-131238__-g003.jpg" position="float" orientation="portrait" xlink:type="simple" id="oo_1213417.jpg"><uri content-type="original_file" xlink:type="simple">https://binary.pensoft.net/fig/1213417</uri></graphic></fig><fig id="F4" position="float" orientation="portrait"><object-id xmlns:xlink="http://www.w3.org/1999/xlink" content-type="doi" xlink:type="simple">10.3897/zookeys.1223.131238.figure4</object-id><object-id xmlns:xlink="http://www.w3.org/1999/xlink" content-type="zenodo_dep_id" xlink:type="simple">14614581</object-id><object-id xmlns:xlink="http://www.w3.org/1999/xlink" content-type="arpha" xlink:type="simple">04021660-DB80-579E-9102-0C9D3C85FDC2</object-id><label>Figure 4.</label><caption><p>Diagnostic plate showing still images from surface volume renderings of the head in full-face view (the remainder of the body virtually removed) (torular-posttorular complex in semi-transparent red; anterior projections of parafrontal ridges in semi-transparent yellow) <bold>A</bold><italic><tp:taxon-name><tp:taxon-name-part taxon-name-part-type="genus" reg="Zasphinctus">Z.</tp:taxon-name-part><tp:taxon-name-part taxon-name-part-type="species" reg="aprilia">aprilia</tp:taxon-name-part></tp:taxon-name></italic> sp. nov. holotype (<ext-link xmlns:xlink="http://www.w3.org/1999/xlink" xlink:href="http://www.antweb.org/specimen/CASENT0764763" ext-link-type="uri" xlink:type="simple">CASENT0764763</ext-link>) <bold>B</bold><italic><tp:taxon-name><tp:taxon-name-part taxon-name-part-type="genus" reg="Zasphinctus">Z.</tp:taxon-name-part><tp:taxon-name-part taxon-name-part-type="species" reg="kouakoui">kouakoui</tp:taxon-name-part></tp:taxon-name></italic> sp. nov. paratype (<ext-link xmlns:xlink="http://www.w3.org/1999/xlink" xlink:href="http://www.antweb.org/specimen/CASENT0764653" ext-link-type="uri" xlink:type="simple">CASENT0764653</ext-link>) <bold>C</bold><italic><tp:taxon-name><tp:taxon-name-part taxon-name-part-type="genus" reg="Zasphinctus">Z.</tp:taxon-name-part><tp:taxon-name-part taxon-name-part-type="species" reg="lolae">lolae</tp:taxon-name-part></tp:taxon-name></italic> sp. nov. holotype (<ext-link xmlns:xlink="http://www.w3.org/1999/xlink" xlink:href="https://www.antweb.org/specimen.do?code=kgcol02270" ext-link-type="uri" xlink:type="simple">KGCOL02270</ext-link>) <bold>D</bold><italic><tp:taxon-name><tp:taxon-name-part taxon-name-part-type="genus" reg="Zasphinctus">Z.</tp:taxon-name-part><tp:taxon-name-part taxon-name-part-type="species" reg="lumumbai">lumumbai</tp:taxon-name-part></tp:taxon-name></italic> sp. nov. holotype (<ext-link xmlns:xlink="http://www.w3.org/1999/xlink" xlink:href="https://www.antweb.org/specimen.do?code=mracfor001007" ext-link-type="uri" xlink:type="simple">MRACFOR0010007</ext-link>) <bold>E</bold><italic><tp:taxon-name><tp:taxon-name-part taxon-name-part-type="genus" reg="Zasphinctus">Z.</tp:taxon-name-part><tp:taxon-name-part taxon-name-part-type="species" reg="ndouri">ndouri</tp:taxon-name-part></tp:taxon-name></italic> sp. nov. holotype (<ext-link xmlns:xlink="http://www.w3.org/1999/xlink" xlink:href="https://www.antweb.org/specimen.do?code=kgcol01883" ext-link-type="uri" xlink:type="simple">KGCOL01883</ext-link>) <bold>F</bold><italic><tp:taxon-name><tp:taxon-name-part taxon-name-part-type="genus" reg="Zasphinctus">Z.</tp:taxon-name-part><tp:taxon-name-part taxon-name-part-type="species" reg="obamai">obamai</tp:taxon-name-part></tp:taxon-name></italic> Hita Garcia, 2017 holotype (<ext-link xmlns:xlink="http://www.w3.org/1999/xlink" xlink:href="http://www.antweb.org/specimen/CASENT0764125" ext-link-type="uri" xlink:type="simple">CASENT0764125</ext-link>) <bold>G</bold><italic><tp:taxon-name><tp:taxon-name-part taxon-name-part-type="genus" reg="Zasphinctus">Z.</tp:taxon-name-part><tp:taxon-name-part taxon-name-part-type="species" reg="sarowiwai">sarowiwai</tp:taxon-name-part></tp:taxon-name></italic> Hita Garcia, 2017 holotype (<ext-link xmlns:xlink="http://www.w3.org/1999/xlink" xlink:href="http://www.antweb.org/specimen/CASENT0764654" ext-link-type="uri" xlink:type="simple">CASENT0764654</ext-link>) <bold>H</bold><italic><tp:taxon-name><tp:taxon-name-part taxon-name-part-type="genus" reg="Zasphinctus">Z.</tp:taxon-name-part><tp:taxon-name-part taxon-name-part-type="species" reg="wilsoni">wilsoni</tp:taxon-name-part></tp:taxon-name></italic> Hita Garcia, 2017 holotype (<ext-link xmlns:xlink="http://www.w3.org/1999/xlink" xlink:href="https://www.antweb.org/specimen.do?code=mcz-ent00512764" ext-link-type="uri" xlink:type="simple">MCZ-ENT00512764</ext-link>).</p></caption><graphic xmlns:xlink="http://www.w3.org/1999/xlink" xlink:href="zookeys-1223-001_article-131238__-g004.jpg" position="float" orientation="portrait" xlink:type="simple" id="oo_1213418.jpg"><uri content-type="original_file" xlink:type="simple">https://binary.pensoft.net/fig/1213418</uri></graphic></fig><fig id="F5" position="float" orientation="portrait"><object-id xmlns:xlink="http://www.w3.org/1999/xlink" content-type="doi" xlink:type="simple">10.3897/zookeys.1223.131238.figure5</object-id><object-id xmlns:xlink="http://www.w3.org/1999/xlink" content-type="zenodo_dep_id" xlink:type="simple">14614583</object-id><object-id xmlns:xlink="http://www.w3.org/1999/xlink" content-type="arpha" xlink:type="simple">97AA3224-E46A-5AF5-9D84-4127BC6383F2</object-id><label>Figure 5.</label><caption><p>Diagnostic plate showing still images from surface volume renderings of the head in profile view (the remainder of the body virtually removed) (torular-posttorular complex in semi-transparent red) <bold>A</bold><italic><tp:taxon-name><tp:taxon-name-part taxon-name-part-type="genus" reg="Zasphinctus">Z.</tp:taxon-name-part><tp:taxon-name-part taxon-name-part-type="species" reg="aprilia">aprilia</tp:taxon-name-part></tp:taxon-name></italic> sp. nov. holotype (<ext-link xmlns:xlink="http://www.w3.org/1999/xlink" xlink:href="http://www.antweb.org/specimen/CASENT0764763" ext-link-type="uri" xlink:type="simple">CASENT0764763</ext-link>) <bold>B</bold><italic><tp:taxon-name><tp:taxon-name-part taxon-name-part-type="genus" reg="Zasphinctus">Z.</tp:taxon-name-part><tp:taxon-name-part taxon-name-part-type="species" reg="kouakoui">kouakoui</tp:taxon-name-part></tp:taxon-name></italic> sp. nov. paratype (<ext-link xmlns:xlink="http://www.w3.org/1999/xlink" xlink:href="http://www.antweb.org/specimen/CASENT0764653" ext-link-type="uri" xlink:type="simple">CASENT0764653</ext-link>) <bold>C</bold><italic><tp:taxon-name><tp:taxon-name-part taxon-name-part-type="genus" reg="Zasphinctus">Z.</tp:taxon-name-part><tp:taxon-name-part taxon-name-part-type="species" reg="lolae">lolae</tp:taxon-name-part></tp:taxon-name></italic> sp. nov. paratype (<ext-link xmlns:xlink="http://www.w3.org/1999/xlink" xlink:href="http://www.antweb.org/specimen/CASENT0764651" ext-link-type="uri" xlink:type="simple">CASENT0764651</ext-link>) <bold>D</bold><italic><tp:taxon-name><tp:taxon-name-part taxon-name-part-type="genus" reg="Zasphinctus">Z.</tp:taxon-name-part><tp:taxon-name-part taxon-name-part-type="species" reg="lumumbai">lumumbai</tp:taxon-name-part></tp:taxon-name></italic> sp. nov. holotype (KGCOL02270) <bold>E</bold><italic><tp:taxon-name><tp:taxon-name-part taxon-name-part-type="genus" reg="Zasphinctus">Z.</tp:taxon-name-part><tp:taxon-name-part taxon-name-part-type="species" reg="ndouri">ndouri</tp:taxon-name-part></tp:taxon-name></italic> sp. nov. holotype (<ext-link xmlns:xlink="http://www.w3.org/1999/xlink" xlink:href="https://www.antweb.org/specimen.do?code=kgcol01883" ext-link-type="uri" xlink:type="simple">KGCOL01883</ext-link>) <bold>F</bold><italic><tp:taxon-name><tp:taxon-name-part taxon-name-part-type="genus" reg="Zasphinctus">Z.</tp:taxon-name-part><tp:taxon-name-part taxon-name-part-type="species" reg="obamai">obamai</tp:taxon-name-part></tp:taxon-name></italic> Hita Garcia, 2017 holotype (<ext-link xmlns:xlink="http://www.w3.org/1999/xlink" xlink:href="http://www.antweb.org/specimen/CASENT0764125" ext-link-type="uri" xlink:type="simple">CASENT0764125</ext-link>) <bold>G</bold><italic><tp:taxon-name><tp:taxon-name-part taxon-name-part-type="genus" reg="Zasphinctus">Z.</tp:taxon-name-part><tp:taxon-name-part taxon-name-part-type="species" reg="sarowiwai">sarowiwai</tp:taxon-name-part></tp:taxon-name></italic> Hita Garcia, 2017 holotype (<ext-link xmlns:xlink="http://www.w3.org/1999/xlink" xlink:href="http://www.antweb.org/specimen/CASENT0764654" ext-link-type="uri" xlink:type="simple">CASENT0764654</ext-link>) <bold>H</bold><italic><tp:taxon-name><tp:taxon-name-part taxon-name-part-type="genus" reg="Zasphinctus">Z.</tp:taxon-name-part><tp:taxon-name-part taxon-name-part-type="species" reg="wilsoni">wilsoni</tp:taxon-name-part></tp:taxon-name></italic> Hita Garcia, 2017 holotype (<ext-link xmlns:xlink="http://www.w3.org/1999/xlink" xlink:href="https://www.antweb.org/specimen.do?code=mcz-ent00512764" ext-link-type="uri" xlink:type="simple">MCZ-ENT00512764</ext-link>).</p></caption><graphic xmlns:xlink="http://www.w3.org/1999/xlink" xlink:href="zookeys-1223-001_article-131238__-g005.jpg" position="float" orientation="portrait" xlink:type="simple" id="oo_1213419.jpg"><uri content-type="original_file" xlink:type="simple">https://binary.pensoft.net/fig/1213419</uri></graphic></fig><fig id="F6" position="float" orientation="portrait"><object-id xmlns:xlink="http://www.w3.org/1999/xlink" content-type="doi" xlink:type="simple">10.3897/zookeys.1223.131238.figure6</object-id><object-id xmlns:xlink="http://www.w3.org/1999/xlink" content-type="zenodo_dep_id" xlink:type="simple">14614585</object-id><object-id xmlns:xlink="http://www.w3.org/1999/xlink" content-type="arpha" xlink:type="simple">AA210AA6-67FB-5A65-B4AC-08DF7FCACF0B</object-id><label>Figure 6.</label><caption><p>Diagnostic plate showing still images from surface volume renderings of the head in posterodorsal view (the remainder of the body virtually removed) (occipital margin in semi-transparent red; vertexal margin in semi-transparent yellow) <bold>A</bold><italic><tp:taxon-name><tp:taxon-name-part taxon-name-part-type="genus" reg="Zasphinctus">Z.</tp:taxon-name-part><tp:taxon-name-part taxon-name-part-type="species" reg="aprilia">aprilia</tp:taxon-name-part></tp:taxon-name></italic> sp. nov. holotype (<ext-link xmlns:xlink="http://www.w3.org/1999/xlink" xlink:href="http://www.antweb.org/specimen/CASENT0764763" ext-link-type="uri" xlink:type="simple">CASENT0764763</ext-link>) <bold>B</bold><italic><tp:taxon-name><tp:taxon-name-part taxon-name-part-type="genus" reg="Zasphinctus">Z.</tp:taxon-name-part><tp:taxon-name-part taxon-name-part-type="species" reg="kouakoui">kouakoui</tp:taxon-name-part></tp:taxon-name></italic> sp. nov. paratype (<ext-link xmlns:xlink="http://www.w3.org/1999/xlink" xlink:href="http://www.antweb.org/specimen/CASENT0764653" ext-link-type="uri" xlink:type="simple">CASENT0764653</ext-link>) <bold>C</bold><italic><tp:taxon-name><tp:taxon-name-part taxon-name-part-type="genus" reg="Zasphinctus">Z.</tp:taxon-name-part><tp:taxon-name-part taxon-name-part-type="species" reg="lolae">lolae</tp:taxon-name-part></tp:taxon-name></italic> sp. nov. holotype (<ext-link xmlns:xlink="http://www.w3.org/1999/xlink" xlink:href="https://www.antweb.org/specimen.do?code=kgcol02270" ext-link-type="uri" xlink:type="simple">KGCOL02270</ext-link>) <bold>D</bold><italic><tp:taxon-name><tp:taxon-name-part taxon-name-part-type="genus" reg="Zasphinctus">Z.</tp:taxon-name-part><tp:taxon-name-part taxon-name-part-type="species" reg="lumumbai">lumumbai</tp:taxon-name-part></tp:taxon-name></italic> sp. nov. holotype (<ext-link xmlns:xlink="http://www.w3.org/1999/xlink" xlink:href="https://www.antweb.org/specimen.do?code=mracfor001007" ext-link-type="uri" xlink:type="simple">MRACFOR0010007</ext-link>) <bold>E</bold><italic><tp:taxon-name><tp:taxon-name-part taxon-name-part-type="genus" reg="Zasphinctus">Z.</tp:taxon-name-part><tp:taxon-name-part taxon-name-part-type="species" reg="ndouri">ndouri</tp:taxon-name-part></tp:taxon-name></italic> sp. nov. holotype (<ext-link xmlns:xlink="http://www.w3.org/1999/xlink" xlink:href="https://www.antweb.org/specimen.do?code=kgcol01883" ext-link-type="uri" xlink:type="simple">KGCOL01883</ext-link>) <bold>F</bold><italic><tp:taxon-name><tp:taxon-name-part taxon-name-part-type="genus" reg="Zasphinctus">Z.</tp:taxon-name-part><tp:taxon-name-part taxon-name-part-type="species" reg="obamai">obamai</tp:taxon-name-part></tp:taxon-name></italic> Hita Garcia, 2017 holotype (<ext-link xmlns:xlink="http://www.w3.org/1999/xlink" xlink:href="http://www.antweb.org/specimen/CASENT0764125" ext-link-type="uri" xlink:type="simple">CASENT0764125</ext-link>) <bold>G</bold><italic><tp:taxon-name><tp:taxon-name-part taxon-name-part-type="genus" reg="Zasphinctus">Z.</tp:taxon-name-part><tp:taxon-name-part taxon-name-part-type="species" reg="sarowiwai">sarowiwai</tp:taxon-name-part></tp:taxon-name></italic> Hita Garcia, 2017 holotype (<ext-link xmlns:xlink="http://www.w3.org/1999/xlink" xlink:href="http://www.antweb.org/specimen/CASENT0764654" ext-link-type="uri" xlink:type="simple">CASENT0764654</ext-link>) <bold>H</bold><italic><tp:taxon-name><tp:taxon-name-part taxon-name-part-type="genus" reg="Zasphinctus">Z.</tp:taxon-name-part><tp:taxon-name-part taxon-name-part-type="species" reg="wilsoni">wilsoni</tp:taxon-name-part></tp:taxon-name></italic> Hita Garcia, 2017 holotype (<ext-link xmlns:xlink="http://www.w3.org/1999/xlink" xlink:href="https://www.antweb.org/specimen.do?code=mcz-ent00512764" ext-link-type="uri" xlink:type="simple">MCZ-ENT00512764</ext-link>).</p></caption><graphic xmlns:xlink="http://www.w3.org/1999/xlink" xlink:href="zookeys-1223-001_article-131238__-g006.jpg" position="float" orientation="portrait" xlink:type="simple" id="oo_1213420.jpg"><uri content-type="original_file" xlink:type="simple">https://binary.pensoft.net/fig/1213420</uri></graphic></fig><fig id="F7" position="float" orientation="portrait"><object-id xmlns:xlink="http://www.w3.org/1999/xlink" content-type="doi" xlink:type="simple">10.3897/zookeys.1223.131238.figure7</object-id><object-id xmlns:xlink="http://www.w3.org/1999/xlink" content-type="zenodo_dep_id" xlink:type="simple">14614587</object-id><object-id xmlns:xlink="http://www.w3.org/1999/xlink" content-type="arpha" xlink:type="simple">8FFB3CAE-4AD6-5AE9-965A-D37F997C278B</object-id><label>Figure 7.</label><caption><p>Diagnostic plate showing still images from surface volume renderings of the head in posterior view (the remainder of the body virtually removed) (occipital margin in semi-transparent red; vertexal margin in semi-transparent yellow) <bold>A</bold><italic><tp:taxon-name><tp:taxon-name-part taxon-name-part-type="genus" reg="Zasphinctus">Z.</tp:taxon-name-part><tp:taxon-name-part taxon-name-part-type="species" reg="aprilia">aprilia</tp:taxon-name-part></tp:taxon-name></italic> sp. nov. holotype (<ext-link xmlns:xlink="http://www.w3.org/1999/xlink" xlink:href="http://www.antweb.org/specimen/CASENT0764763" ext-link-type="uri" xlink:type="simple">CASENT0764763</ext-link>) <bold>B</bold><italic><tp:taxon-name><tp:taxon-name-part taxon-name-part-type="genus" reg="Zasphinctus">Z.</tp:taxon-name-part><tp:taxon-name-part taxon-name-part-type="species" reg="kouakoui">kouakoui</tp:taxon-name-part></tp:taxon-name></italic> sp. nov. paratype (<ext-link xmlns:xlink="http://www.w3.org/1999/xlink" xlink:href="http://www.antweb.org/specimen/CASENT0764653" ext-link-type="uri" xlink:type="simple">CASENT0764653</ext-link>) <bold>C</bold><italic><tp:taxon-name><tp:taxon-name-part taxon-name-part-type="genus" reg="Zasphinctus">Z.</tp:taxon-name-part><tp:taxon-name-part taxon-name-part-type="species" reg="lolae">lolae</tp:taxon-name-part></tp:taxon-name></italic> sp. nov. holotype (<ext-link xmlns:xlink="http://www.w3.org/1999/xlink" xlink:href="https://www.antweb.org/specimen.do?code=kgcol02270" ext-link-type="uri" xlink:type="simple">KGCOL02270</ext-link>) <bold>D</bold><italic><tp:taxon-name><tp:taxon-name-part taxon-name-part-type="genus" reg="Zasphinctus">Z.</tp:taxon-name-part><tp:taxon-name-part taxon-name-part-type="species" reg="lumumbai">lumumbai</tp:taxon-name-part></tp:taxon-name></italic> sp. nov. holotype (<ext-link xmlns:xlink="http://www.w3.org/1999/xlink" xlink:href="https://www.antweb.org/specimen.do?code=mracfor001007" ext-link-type="uri" xlink:type="simple">MRACFOR0010007</ext-link>) <bold>E</bold><italic><tp:taxon-name><tp:taxon-name-part taxon-name-part-type="genus" reg="Zasphinctus">Z.</tp:taxon-name-part><tp:taxon-name-part taxon-name-part-type="species" reg="ndouri">ndouri</tp:taxon-name-part></tp:taxon-name></italic> sp. nov. holotype (<ext-link xmlns:xlink="http://www.w3.org/1999/xlink" xlink:href="https://www.antweb.org/specimen.do?code=kgcol01883" ext-link-type="uri" xlink:type="simple">KGCOL01883</ext-link>) <bold>F</bold><italic><tp:taxon-name><tp:taxon-name-part taxon-name-part-type="genus" reg="Zasphinctus">Z.</tp:taxon-name-part><tp:taxon-name-part taxon-name-part-type="species" reg="obamai">obamai</tp:taxon-name-part></tp:taxon-name></italic> Hita Garcia, 2017 holotype (<ext-link xmlns:xlink="http://www.w3.org/1999/xlink" xlink:href="http://www.antweb.org/specimen/CASENT0764125" ext-link-type="uri" xlink:type="simple">CASENT0764125</ext-link>) <bold>G</bold><italic><tp:taxon-name><tp:taxon-name-part taxon-name-part-type="genus" reg="Zasphinctus">Z.</tp:taxon-name-part><tp:taxon-name-part taxon-name-part-type="species" reg="sarowiwai">sarowiwai</tp:taxon-name-part></tp:taxon-name></italic> Hita Garcia, 2017 holotype (<ext-link xmlns:xlink="http://www.w3.org/1999/xlink" xlink:href="http://www.antweb.org/specimen/CASENT0764654" ext-link-type="uri" xlink:type="simple">CASENT0764654</ext-link>) <bold>H</bold><italic><tp:taxon-name><tp:taxon-name-part taxon-name-part-type="genus" reg="Zasphinctus">Z.</tp:taxon-name-part><tp:taxon-name-part taxon-name-part-type="species" reg="wilsoni">wilsoni</tp:taxon-name-part></tp:taxon-name></italic> Hita Garcia, 2017 holotype (<ext-link xmlns:xlink="http://www.w3.org/1999/xlink" xlink:href="https://www.antweb.org/specimen.do?code=mcz-ent00512764" ext-link-type="uri" xlink:type="simple">MCZ-ENT00512764</ext-link>).</p></caption><graphic xmlns:xlink="http://www.w3.org/1999/xlink" xlink:href="zookeys-1223-001_article-131238__-g007.jpg" position="float" orientation="portrait" xlink:type="simple" id="oo_1213421.jpg"><uri content-type="original_file" xlink:type="simple">https://binary.pensoft.net/fig/1213421</uri></graphic></fig><fig id="F8" position="float" orientation="portrait"><object-id xmlns:xlink="http://www.w3.org/1999/xlink" content-type="doi" xlink:type="simple">10.3897/zookeys.1223.131238.figure8</object-id><object-id xmlns:xlink="http://www.w3.org/1999/xlink" content-type="zenodo_dep_id" xlink:type="simple">14614589</object-id><object-id xmlns:xlink="http://www.w3.org/1999/xlink" content-type="arpha" xlink:type="simple">4FC47EFC-4F3A-5FCE-B475-612E831A7834</object-id><label>Figure 8.</label><caption><p>Diagnostic plate showing still images from surface volume renderings of the head in ventral view (the remainder of the body virtually removed) (hypostoma in semi-transparent red; postgenal sulcus in semi-transparent yellow; postoccipital carina in semi-transparent green) <bold>A</bold><italic><tp:taxon-name><tp:taxon-name-part taxon-name-part-type="genus" reg="Zasphinctus">Z.</tp:taxon-name-part><tp:taxon-name-part taxon-name-part-type="species" reg="aprilia">aprilia</tp:taxon-name-part></tp:taxon-name></italic> sp. nov. holotype (<ext-link xmlns:xlink="http://www.w3.org/1999/xlink" xlink:href="http://www.antweb.org/specimen/CASENT0764763" ext-link-type="uri" xlink:type="simple">CASENT0764763</ext-link>) <bold>B</bold><italic><tp:taxon-name><tp:taxon-name-part taxon-name-part-type="genus" reg="Zasphinctus">Z.</tp:taxon-name-part><tp:taxon-name-part taxon-name-part-type="species" reg="kouakoui">kouakoui</tp:taxon-name-part></tp:taxon-name></italic> sp. nov. paratype (<ext-link xmlns:xlink="http://www.w3.org/1999/xlink" xlink:href="http://www.antweb.org/specimen/CASENT0764653" ext-link-type="uri" xlink:type="simple">CASENT0764653</ext-link>) <bold>C</bold><italic><tp:taxon-name><tp:taxon-name-part taxon-name-part-type="genus" reg="Zasphinctus">Z.</tp:taxon-name-part><tp:taxon-name-part taxon-name-part-type="species" reg="lolae">lolae</tp:taxon-name-part></tp:taxon-name></italic> sp. nov. paratype (<ext-link xmlns:xlink="http://www.w3.org/1999/xlink" xlink:href="http://www.antweb.org/specimen/CASENT0764651" ext-link-type="uri" xlink:type="simple">CASENT0764651</ext-link>) <bold>D</bold><italic><tp:taxon-name><tp:taxon-name-part taxon-name-part-type="genus" reg="Zasphinctus">Z.</tp:taxon-name-part><tp:taxon-name-part taxon-name-part-type="species" reg="lumumbai">lumumbai</tp:taxon-name-part></tp:taxon-name></italic> sp. nov. holotype (<ext-link xmlns:xlink="http://www.w3.org/1999/xlink" xlink:href="https://www.antweb.org/specimen.do?code=mracfor001007" ext-link-type="uri" xlink:type="simple">MRACFOR0010007</ext-link>) <bold>E</bold><italic><tp:taxon-name><tp:taxon-name-part taxon-name-part-type="genus" reg="Zasphinctus">Z.</tp:taxon-name-part><tp:taxon-name-part taxon-name-part-type="species" reg="ndouri">ndouri</tp:taxon-name-part></tp:taxon-name></italic> sp. nov. holotype (<ext-link xmlns:xlink="http://www.w3.org/1999/xlink" xlink:href="https://www.antweb.org/specimen.do?code=kgcol01883" ext-link-type="uri" xlink:type="simple">KGCOL01883</ext-link>) <bold>F</bold><italic><tp:taxon-name><tp:taxon-name-part taxon-name-part-type="genus" reg="Zasphinctus">Z.</tp:taxon-name-part><tp:taxon-name-part taxon-name-part-type="species" reg="obamai">obamai</tp:taxon-name-part></tp:taxon-name></italic> Hita Garcia, 2017 holotype (<ext-link xmlns:xlink="http://www.w3.org/1999/xlink" xlink:href="http://www.antweb.org/specimen/CASENT0764125" ext-link-type="uri" xlink:type="simple">CASENT0764125</ext-link>) <bold>G</bold><italic><tp:taxon-name><tp:taxon-name-part taxon-name-part-type="genus" reg="Zasphinctus">Z.</tp:taxon-name-part><tp:taxon-name-part taxon-name-part-type="species" reg="sarowiwai">sarowiwai</tp:taxon-name-part></tp:taxon-name></italic> Hita Garcia, 2017 paratype (<ext-link xmlns:xlink="http://www.w3.org/1999/xlink" xlink:href="http://www.antweb.org/specimen/CASENT0764650" ext-link-type="uri" xlink:type="simple">CASENT0764650</ext-link>) <bold>H</bold><italic><tp:taxon-name><tp:taxon-name-part taxon-name-part-type="genus" reg="Zasphinctus">Z.</tp:taxon-name-part><tp:taxon-name-part taxon-name-part-type="species" reg="wilsoni">wilsoni</tp:taxon-name-part></tp:taxon-name></italic> Hita Garcia, 2017 holotype (<ext-link xmlns:xlink="http://www.w3.org/1999/xlink" xlink:href="https://www.antweb.org/specimen.do?code=mcz-ent00512764" ext-link-type="uri" xlink:type="simple">MCZ-ENT00512764</ext-link>).</p></caption><graphic xmlns:xlink="http://www.w3.org/1999/xlink" xlink:href="zookeys-1223-001_article-131238__-g008.jpg" position="float" orientation="portrait" xlink:type="simple" id="oo_1213422.jpg"><uri content-type="original_file" xlink:type="simple">https://binary.pensoft.net/fig/1213422</uri></graphic></fig><fig id="F10" position="float" orientation="portrait"><object-id xmlns:xlink="http://www.w3.org/1999/xlink" content-type="doi" xlink:type="simple">10.3897/zookeys.1223.131238.figure10</object-id><object-id xmlns:xlink="http://www.w3.org/1999/xlink" content-type="zenodo_dep_id" xlink:type="simple">14614527</object-id><object-id xmlns:xlink="http://www.w3.org/1999/xlink" content-type="arpha" xlink:type="simple">6A15C961-15C4-5436-8AFC-04C2C4D95DD5</object-id><label>Figure 10.</label><caption><p>Diagnostic plate showing still images from surface volume renderings of the mesosoma in profile view (the remainder of the body virtually removed) (pleural endophragmal pit concavity in semi-transparent yellow) <bold>A</bold><italic><tp:taxon-name><tp:taxon-name-part taxon-name-part-type="genus" reg="Zasphinctus">Z.</tp:taxon-name-part><tp:taxon-name-part taxon-name-part-type="species" reg="aprilia">aprilia</tp:taxon-name-part></tp:taxon-name></italic> sp. nov. holotype (<ext-link xmlns:xlink="http://www.w3.org/1999/xlink" xlink:href="http://www.antweb.org/specimen/CASENT0764763" ext-link-type="uri" xlink:type="simple">CASENT0764763</ext-link>) <bold>B</bold><italic><tp:taxon-name><tp:taxon-name-part taxon-name-part-type="genus" reg="Zasphinctus">Z.</tp:taxon-name-part><tp:taxon-name-part taxon-name-part-type="species" reg="kouakoui">kouakoui</tp:taxon-name-part></tp:taxon-name></italic> sp. nov. paratype (<ext-link xmlns:xlink="http://www.w3.org/1999/xlink" xlink:href="http://www.antweb.org/specimen/CASENT0764653" ext-link-type="uri" xlink:type="simple">CASENT0764653</ext-link>) <bold>C</bold><italic><tp:taxon-name><tp:taxon-name-part taxon-name-part-type="genus" reg="Zasphinctus">Z.</tp:taxon-name-part><tp:taxon-name-part taxon-name-part-type="species" reg="lolae">lolae</tp:taxon-name-part></tp:taxon-name></italic> sp. nov. holotype (<ext-link xmlns:xlink="http://www.w3.org/1999/xlink" xlink:href="https://www.antweb.org/specimen.do?code=kgcol02270" ext-link-type="uri" xlink:type="simple">KGCOL02270</ext-link>) <bold>D</bold><italic><tp:taxon-name><tp:taxon-name-part taxon-name-part-type="genus" reg="Zasphinctus">Z.</tp:taxon-name-part><tp:taxon-name-part taxon-name-part-type="species" reg="lumumbai">lumumbai</tp:taxon-name-part></tp:taxon-name></italic> sp. nov. holotype (<ext-link xmlns:xlink="http://www.w3.org/1999/xlink" xlink:href="https://www.antweb.org/specimen.do?code=mracfor001007" ext-link-type="uri" xlink:type="simple">MRACFOR0010007</ext-link>) <bold>E</bold><italic><tp:taxon-name><tp:taxon-name-part taxon-name-part-type="genus" reg="Zasphinctus">Z.</tp:taxon-name-part><tp:taxon-name-part taxon-name-part-type="species" reg="ndouri">ndouri</tp:taxon-name-part></tp:taxon-name></italic> sp. nov. holotype (<ext-link xmlns:xlink="http://www.w3.org/1999/xlink" xlink:href="https://www.antweb.org/specimen.do?code=kgcol01883" ext-link-type="uri" xlink:type="simple">KGCOL01883</ext-link>) <bold>F</bold><italic><tp:taxon-name><tp:taxon-name-part taxon-name-part-type="genus" reg="Zasphinctus">Z.</tp:taxon-name-part><tp:taxon-name-part taxon-name-part-type="species" reg="obamai">obamai</tp:taxon-name-part></tp:taxon-name></italic> Hita Garcia, 2017 holotype (<ext-link xmlns:xlink="http://www.w3.org/1999/xlink" xlink:href="http://www.antweb.org/specimen/CASENT0764125" ext-link-type="uri" xlink:type="simple">CASENT0764125</ext-link>) <bold>G</bold><italic><tp:taxon-name><tp:taxon-name-part taxon-name-part-type="genus" reg="Zasphinctus">Z.</tp:taxon-name-part><tp:taxon-name-part taxon-name-part-type="species" reg="sarowiwai">sarowiwai</tp:taxon-name-part></tp:taxon-name></italic> Hita Garcia, 2017 paratype (<ext-link xmlns:xlink="http://www.w3.org/1999/xlink" xlink:href="http://www.antweb.org/specimen/CASENT0764650" ext-link-type="uri" xlink:type="simple">CASENT0764650</ext-link>) <bold>H</bold><italic><tp:taxon-name><tp:taxon-name-part taxon-name-part-type="genus" reg="Zasphinctus">Z.</tp:taxon-name-part><tp:taxon-name-part taxon-name-part-type="species" reg="wilsoni">wilsoni</tp:taxon-name-part></tp:taxon-name></italic> Hita Garcia, 2017 holotype (<ext-link xmlns:xlink="http://www.w3.org/1999/xlink" xlink:href="https://www.antweb.org/specimen.do?code=mcz-ent00512764" ext-link-type="uri" xlink:type="simple">MCZ-ENT00512764</ext-link>).</p></caption><graphic xmlns:xlink="http://www.w3.org/1999/xlink" xlink:href="zookeys-1223-001_article-131238__-g010.jpg" position="float" orientation="portrait" xlink:type="simple" id="oo_1213424.jpg"><uri content-type="original_file" xlink:type="simple">https://binary.pensoft.net/fig/1213424</uri></graphic></fig><fig id="F11" position="float" orientation="portrait"><object-id xmlns:xlink="http://www.w3.org/1999/xlink" content-type="doi" xlink:type="simple">10.3897/zookeys.1223.131238.figure11</object-id><object-id xmlns:xlink="http://www.w3.org/1999/xlink" content-type="zenodo_dep_id" xlink:type="simple">14614529</object-id><object-id xmlns:xlink="http://www.w3.org/1999/xlink" content-type="arpha" xlink:type="simple">2967919D-FEDC-560D-A174-1299EE75C04B</object-id><label>Figure 11.</label><caption><p>Diagnostic plate showing still images from surface volume renderings of the mesosoma in dorsal view (the remainder of the body virtually removed) <bold>A</bold><italic><tp:taxon-name><tp:taxon-name-part taxon-name-part-type="genus" reg="Zasphinctus">Z.</tp:taxon-name-part><tp:taxon-name-part taxon-name-part-type="species" reg="aprilia">aprilia</tp:taxon-name-part></tp:taxon-name></italic> sp. nov. holotype (<ext-link xmlns:xlink="http://www.w3.org/1999/xlink" xlink:href="http://www.antweb.org/specimen/CASENT0764763" ext-link-type="uri" xlink:type="simple">CASENT0764763</ext-link>) <bold>B</bold><italic><tp:taxon-name><tp:taxon-name-part taxon-name-part-type="genus" reg="Zasphinctus">Z.</tp:taxon-name-part><tp:taxon-name-part taxon-name-part-type="species" reg="kouakoui">kouakoui</tp:taxon-name-part></tp:taxon-name></italic> sp. nov. paratype (<ext-link xmlns:xlink="http://www.w3.org/1999/xlink" xlink:href="http://www.antweb.org/specimen/CASENT0764653" ext-link-type="uri" xlink:type="simple">CASENT0764653</ext-link>) <bold>C</bold><italic><tp:taxon-name><tp:taxon-name-part taxon-name-part-type="genus" reg="Zasphinctus">Z.</tp:taxon-name-part><tp:taxon-name-part taxon-name-part-type="species" reg="lolae">lolae</tp:taxon-name-part></tp:taxon-name></italic> sp. nov. holotype (<ext-link xmlns:xlink="http://www.w3.org/1999/xlink" xlink:href="https://www.antweb.org/specimen.do?code=kgcol02270" ext-link-type="uri" xlink:type="simple">KGCOL02270</ext-link>) <bold>D</bold><italic><tp:taxon-name><tp:taxon-name-part taxon-name-part-type="genus" reg="Zasphinctus">Z.</tp:taxon-name-part><tp:taxon-name-part taxon-name-part-type="species" reg="lumumbai">lumumbai</tp:taxon-name-part></tp:taxon-name></italic> sp. nov. holotype (<ext-link xmlns:xlink="http://www.w3.org/1999/xlink" xlink:href="https://www.antweb.org/specimen.do?code=mracfor001007" ext-link-type="uri" xlink:type="simple">MRACFOR0010007</ext-link>) <bold>E</bold><italic><tp:taxon-name><tp:taxon-name-part taxon-name-part-type="genus" reg="Zasphinctus">Z.</tp:taxon-name-part><tp:taxon-name-part taxon-name-part-type="species" reg="ndouri">ndouri</tp:taxon-name-part></tp:taxon-name></italic> sp. nov. holotype (<ext-link xmlns:xlink="http://www.w3.org/1999/xlink" xlink:href="https://www.antweb.org/specimen.do?code=kgcol01883" ext-link-type="uri" xlink:type="simple">KGCOL01883</ext-link>) <bold>F</bold><italic><tp:taxon-name><tp:taxon-name-part taxon-name-part-type="genus" reg="Zasphinctus">Z.</tp:taxon-name-part><tp:taxon-name-part taxon-name-part-type="species" reg="obamai">obamai</tp:taxon-name-part></tp:taxon-name></italic> Hita Garcia, 2017 holotype (<ext-link xmlns:xlink="http://www.w3.org/1999/xlink" xlink:href="http://www.antweb.org/specimen/CASENT0764125" ext-link-type="uri" xlink:type="simple">CASENT0764125</ext-link>) <bold>G</bold><italic><tp:taxon-name><tp:taxon-name-part taxon-name-part-type="genus" reg="Zasphinctus">Z.</tp:taxon-name-part><tp:taxon-name-part taxon-name-part-type="species" reg="sarowiwai">sarowiwai</tp:taxon-name-part></tp:taxon-name></italic> Hita Garcia, 2017 paratype (<ext-link xmlns:xlink="http://www.w3.org/1999/xlink" xlink:href="http://www.antweb.org/specimen/CASENT0764650" ext-link-type="uri" xlink:type="simple">CASENT0764650</ext-link>) <bold>H</bold><italic><tp:taxon-name><tp:taxon-name-part taxon-name-part-type="genus" reg="Zasphinctus">Z.</tp:taxon-name-part><tp:taxon-name-part taxon-name-part-type="species" reg="wilsoni">wilsoni</tp:taxon-name-part></tp:taxon-name></italic> Hita Garcia, 2017 holotype (<ext-link xmlns:xlink="http://www.w3.org/1999/xlink" xlink:href="https://www.antweb.org/specimen.do?code=mcz-ent00512764" ext-link-type="uri" xlink:type="simple">MCZ-ENT00512764</ext-link>).</p></caption><graphic xmlns:xlink="http://www.w3.org/1999/xlink" xlink:href="zookeys-1223-001_article-131238__-g011.jpg" position="float" orientation="portrait" xlink:type="simple" id="oo_1213425.jpg"><uri content-type="original_file" xlink:type="simple">https://binary.pensoft.net/fig/1213425</uri></graphic></fig><fig id="F12" position="float" orientation="portrait"><object-id xmlns:xlink="http://www.w3.org/1999/xlink" content-type="doi" xlink:type="simple">10.3897/zookeys.1223.131238.figure12</object-id><object-id xmlns:xlink="http://www.w3.org/1999/xlink" content-type="zenodo_dep_id" xlink:type="simple">14614531</object-id><object-id xmlns:xlink="http://www.w3.org/1999/xlink" content-type="arpha" xlink:type="simple">35374DE5-908E-5BC5-9E60-C2F73DE0D450</object-id><label>Figure 12.</label><caption><p>Diagnostic plate showing still images from surface volume renderings of the mesosoma in posterior view focusing on propodeal declivity (outline of declivity in semi-transparent yellow) <bold>A</bold><italic><tp:taxon-name><tp:taxon-name-part taxon-name-part-type="genus" reg="Zasphinctus">Z.</tp:taxon-name-part><tp:taxon-name-part taxon-name-part-type="species" reg="aprilia">aprilia</tp:taxon-name-part></tp:taxon-name></italic> sp. nov. holotype (<ext-link xmlns:xlink="http://www.w3.org/1999/xlink" xlink:href="http://www.antweb.org/specimen/CASENT0764763" ext-link-type="uri" xlink:type="simple">CASENT0764763</ext-link>) <bold>B</bold><italic><tp:taxon-name><tp:taxon-name-part taxon-name-part-type="genus" reg="Zasphinctus">Z.</tp:taxon-name-part><tp:taxon-name-part taxon-name-part-type="species" reg="kouakoui">kouakoui</tp:taxon-name-part></tp:taxon-name></italic> sp. nov. paratype (<ext-link xmlns:xlink="http://www.w3.org/1999/xlink" xlink:href="http://www.antweb.org/specimen/CASENT0764653" ext-link-type="uri" xlink:type="simple">CASENT0764653</ext-link>) <bold>C</bold><italic><tp:taxon-name><tp:taxon-name-part taxon-name-part-type="genus" reg="Zasphinctus">Z.</tp:taxon-name-part><tp:taxon-name-part taxon-name-part-type="species" reg="lolae">lolae</tp:taxon-name-part></tp:taxon-name></italic> sp. nov. paratype (<ext-link xmlns:xlink="http://www.w3.org/1999/xlink" xlink:href="http://www.antweb.org/specimen/CASENT0764651" ext-link-type="uri" xlink:type="simple">CASENT0764651</ext-link>) <bold>D</bold><italic><tp:taxon-name><tp:taxon-name-part taxon-name-part-type="genus" reg="Zasphinctus">Z.</tp:taxon-name-part><tp:taxon-name-part taxon-name-part-type="species" reg="lumumbai">lumumbai</tp:taxon-name-part></tp:taxon-name></italic> sp. nov. holotype (<ext-link xmlns:xlink="http://www.w3.org/1999/xlink" xlink:href="https://www.antweb.org/specimen.do?code=mracfor001007" ext-link-type="uri" xlink:type="simple">MRACFOR0010007</ext-link>) <bold>E</bold><italic><tp:taxon-name><tp:taxon-name-part taxon-name-part-type="genus" reg="Zasphinctus">Z.</tp:taxon-name-part><tp:taxon-name-part taxon-name-part-type="species" reg="ndouri">ndouri</tp:taxon-name-part></tp:taxon-name></italic> sp. nov. holotype (<ext-link xmlns:xlink="http://www.w3.org/1999/xlink" xlink:href="https://www.antweb.org/specimen.do?code=kgcol01883" ext-link-type="uri" xlink:type="simple">KGCOL01883</ext-link>) <bold>F</bold><italic><tp:taxon-name><tp:taxon-name-part taxon-name-part-type="genus" reg="Zasphinctus">Z.</tp:taxon-name-part><tp:taxon-name-part taxon-name-part-type="species" reg="obamai">obamai</tp:taxon-name-part></tp:taxon-name></italic> Hita Garcia, 2017 holotype (<ext-link xmlns:xlink="http://www.w3.org/1999/xlink" xlink:href="http://www.antweb.org/specimen/CASENT0764125" ext-link-type="uri" xlink:type="simple">CASENT0764125</ext-link>) <bold>G</bold><italic><tp:taxon-name><tp:taxon-name-part taxon-name-part-type="genus" reg="Zasphinctus">Z.</tp:taxon-name-part><tp:taxon-name-part taxon-name-part-type="species" reg="sarowiwai">sarowiwai</tp:taxon-name-part></tp:taxon-name></italic> Hita Garcia, 2017 paratype (<ext-link xmlns:xlink="http://www.w3.org/1999/xlink" xlink:href="http://www.antweb.org/specimen/CASENT0764650" ext-link-type="uri" xlink:type="simple">CASENT0764650</ext-link>) <bold>H</bold><italic><tp:taxon-name><tp:taxon-name-part taxon-name-part-type="genus" reg="Zasphinctus">Z.</tp:taxon-name-part><tp:taxon-name-part taxon-name-part-type="species" reg="wilsoni">wilsoni</tp:taxon-name-part></tp:taxon-name></italic> Hita Garcia, 2017 holotype (<ext-link xmlns:xlink="http://www.w3.org/1999/xlink" xlink:href="https://www.antweb.org/specimen.do?code=mcz-ent00512764" ext-link-type="uri" xlink:type="simple">MCZ-ENT00512764</ext-link>).</p></caption><graphic xmlns:xlink="http://www.w3.org/1999/xlink" xlink:href="zookeys-1223-001_article-131238__-g012.jpg" position="float" orientation="portrait" xlink:type="simple" id="oo_1213426.jpg"><uri content-type="original_file" xlink:type="simple">https://binary.pensoft.net/fig/1213426</uri></graphic></fig><fig id="F13" position="float" orientation="portrait"><object-id xmlns:xlink="http://www.w3.org/1999/xlink" content-type="doi" xlink:type="simple">10.3897/zookeys.1223.131238.figure13</object-id><object-id xmlns:xlink="http://www.w3.org/1999/xlink" content-type="zenodo_dep_id" xlink:type="simple">14614534</object-id><object-id xmlns:xlink="http://www.w3.org/1999/xlink" content-type="arpha" xlink:type="simple">B92ABE25-72D2-59BC-AE46-DA7D24255988</object-id><label>Figure 13.</label><caption><p>Diagnostic plate showing still images from surface volume renderings of the tergum of AS II (petiole) in profile view (the remainder of the body virtually removed) (tergum in semi-transparent red, laterotergite in semi-transparent yellow) <bold>A</bold><italic><tp:taxon-name><tp:taxon-name-part taxon-name-part-type="genus" reg="Zasphinctus">Z.</tp:taxon-name-part><tp:taxon-name-part taxon-name-part-type="species" reg="aprilia">aprilia</tp:taxon-name-part></tp:taxon-name></italic> sp. nov. holotype (<ext-link xmlns:xlink="http://www.w3.org/1999/xlink" xlink:href="http://www.antweb.org/specimen/CASENT0764763" ext-link-type="uri" xlink:type="simple">CASENT0764763</ext-link>) <bold>B</bold><italic><tp:taxon-name><tp:taxon-name-part taxon-name-part-type="genus" reg="Zasphinctus">Z.</tp:taxon-name-part><tp:taxon-name-part taxon-name-part-type="species" reg="kouakoui">kouakoui</tp:taxon-name-part></tp:taxon-name></italic> sp. nov. paratype (<ext-link xmlns:xlink="http://www.w3.org/1999/xlink" xlink:href="http://www.antweb.org/specimen/CASENT0764653" ext-link-type="uri" xlink:type="simple">CASENT0764653</ext-link>) <bold>C</bold><italic><tp:taxon-name><tp:taxon-name-part taxon-name-part-type="genus" reg="Zasphinctus">Z.</tp:taxon-name-part><tp:taxon-name-part taxon-name-part-type="species" reg="lolae">lolae</tp:taxon-name-part></tp:taxon-name></italic> sp. nov. holotype (<ext-link xmlns:xlink="http://www.w3.org/1999/xlink" xlink:href="https://www.antweb.org/specimen.do?code=kgcol02270" ext-link-type="uri" xlink:type="simple">KGCOL02270</ext-link>) <bold>D</bold><italic><tp:taxon-name><tp:taxon-name-part taxon-name-part-type="genus" reg="Zasphinctus">Z.</tp:taxon-name-part><tp:taxon-name-part taxon-name-part-type="species" reg="lumumbai">lumumbai</tp:taxon-name-part></tp:taxon-name></italic> sp. nov. holotype (<ext-link xmlns:xlink="http://www.w3.org/1999/xlink" xlink:href="https://www.antweb.org/specimen.do?code=mracfor001007" ext-link-type="uri" xlink:type="simple">MRACFOR0010007</ext-link>) <bold>E</bold><italic><tp:taxon-name><tp:taxon-name-part taxon-name-part-type="genus" reg="Zasphinctus">Z.</tp:taxon-name-part><tp:taxon-name-part taxon-name-part-type="species" reg="ndouri">ndouri</tp:taxon-name-part></tp:taxon-name></italic> sp. nov. holotype (<ext-link xmlns:xlink="http://www.w3.org/1999/xlink" xlink:href="https://www.antweb.org/specimen.do?code=kgcol01883" ext-link-type="uri" xlink:type="simple">KGCOL01883</ext-link>) <bold>F</bold><italic><tp:taxon-name><tp:taxon-name-part taxon-name-part-type="genus" reg="Zasphinctus">Z.</tp:taxon-name-part><tp:taxon-name-part taxon-name-part-type="species" reg="obamai">obamai</tp:taxon-name-part></tp:taxon-name></italic> Hita Garcia, 2017 holotype (<ext-link xmlns:xlink="http://www.w3.org/1999/xlink" xlink:href="http://www.antweb.org/specimen/CASENT0764125" ext-link-type="uri" xlink:type="simple">CASENT0764125</ext-link>) <bold>G</bold><italic><tp:taxon-name><tp:taxon-name-part taxon-name-part-type="genus" reg="Zasphinctus">Z.</tp:taxon-name-part><tp:taxon-name-part taxon-name-part-type="species" reg="sarowiwai">sarowiwai</tp:taxon-name-part></tp:taxon-name></italic> Hita Garcia, 2017 paratype (<ext-link xmlns:xlink="http://www.w3.org/1999/xlink" xlink:href="http://www.antweb.org/specimen/CASENT0764650" ext-link-type="uri" xlink:type="simple">CASENT0764650</ext-link>) <bold>H</bold><italic><tp:taxon-name><tp:taxon-name-part taxon-name-part-type="genus" reg="Zasphinctus">Z.</tp:taxon-name-part><tp:taxon-name-part taxon-name-part-type="species" reg="wilsoni">wilsoni</tp:taxon-name-part></tp:taxon-name></italic> Hita Garcia, 2017 holotype (<ext-link xmlns:xlink="http://www.w3.org/1999/xlink" xlink:href="https://www.antweb.org/specimen.do?code=mcz-ent00512764" ext-link-type="uri" xlink:type="simple">MCZ-ENT00512764</ext-link>).</p></caption><graphic xmlns:xlink="http://www.w3.org/1999/xlink" xlink:href="zookeys-1223-001_article-131238__-g013.jpg" position="float" orientation="portrait" xlink:type="simple" id="oo_1213427.jpg"><uri content-type="original_file" xlink:type="simple">https://binary.pensoft.net/fig/1213427</uri></graphic></fig><fig id="F14" position="float" orientation="portrait"><object-id xmlns:xlink="http://www.w3.org/1999/xlink" content-type="doi" xlink:type="simple">10.3897/zookeys.1223.131238.figure14</object-id><object-id xmlns:xlink="http://www.w3.org/1999/xlink" content-type="zenodo_dep_id" xlink:type="simple">14614536</object-id><object-id xmlns:xlink="http://www.w3.org/1999/xlink" content-type="arpha" xlink:type="simple">7013D6C6-5354-5D49-B963-864E428BE85C</object-id><label>Figure 14.</label><caption><p>Diagnostic plate showing still images from surface volume renderings of the tergum of AS II (petiole) in dorsal view (the remainder of the body virtually removed) <bold>A</bold><italic><tp:taxon-name><tp:taxon-name-part taxon-name-part-type="genus" reg="Zasphinctus">Z.</tp:taxon-name-part><tp:taxon-name-part taxon-name-part-type="species" reg="aprilia">aprilia</tp:taxon-name-part></tp:taxon-name></italic> sp. nov. holotype (<ext-link xmlns:xlink="http://www.w3.org/1999/xlink" xlink:href="http://www.antweb.org/specimen/CASENT0764763" ext-link-type="uri" xlink:type="simple">CASENT0764763</ext-link>) <bold>B</bold><italic><tp:taxon-name><tp:taxon-name-part taxon-name-part-type="genus" reg="Zasphinctus">Z.</tp:taxon-name-part><tp:taxon-name-part taxon-name-part-type="species" reg="kouakoui">kouakoui</tp:taxon-name-part></tp:taxon-name></italic> sp. nov. holotype (<ext-link xmlns:xlink="http://www.w3.org/1999/xlink" xlink:href="https://www.antweb.org/specimen.do?code=kgcol00589" ext-link-type="uri" xlink:type="simple">KGCOL00589</ext-link>) <bold>C</bold><italic><tp:taxon-name><tp:taxon-name-part taxon-name-part-type="genus" reg="Zasphinctus">Z.</tp:taxon-name-part><tp:taxon-name-part taxon-name-part-type="species" reg="lolae">lolae</tp:taxon-name-part></tp:taxon-name></italic> sp. nov. holotype (<ext-link xmlns:xlink="http://www.w3.org/1999/xlink" xlink:href="https://www.antweb.org/specimen.do?code=kgcol02270" ext-link-type="uri" xlink:type="simple">KGCOL02270</ext-link>) <bold>D</bold><italic><tp:taxon-name><tp:taxon-name-part taxon-name-part-type="genus" reg="Zasphinctus">Z.</tp:taxon-name-part><tp:taxon-name-part taxon-name-part-type="species" reg="lumumbai">lumumbai</tp:taxon-name-part></tp:taxon-name></italic> sp. nov. holotype (<ext-link xmlns:xlink="http://www.w3.org/1999/xlink" xlink:href="https://www.antweb.org/specimen.do?code=mracfor001007" ext-link-type="uri" xlink:type="simple">MRACFOR0010007</ext-link>) <bold>E</bold><italic><tp:taxon-name><tp:taxon-name-part taxon-name-part-type="genus" reg="Zasphinctus">Z.</tp:taxon-name-part><tp:taxon-name-part taxon-name-part-type="species" reg="ndouri">ndouri</tp:taxon-name-part></tp:taxon-name></italic> sp. nov. holotype (<ext-link xmlns:xlink="http://www.w3.org/1999/xlink" xlink:href="https://www.antweb.org/specimen.do?code=kgcol01883" ext-link-type="uri" xlink:type="simple">KGCOL01883</ext-link>) <bold>F</bold><italic><tp:taxon-name><tp:taxon-name-part taxon-name-part-type="genus" reg="Zasphinctus">Z.</tp:taxon-name-part><tp:taxon-name-part taxon-name-part-type="species" reg="obamai">obamai</tp:taxon-name-part></tp:taxon-name></italic> Hita Garcia, 2017 holotype (<ext-link xmlns:xlink="http://www.w3.org/1999/xlink" xlink:href="http://www.antweb.org/specimen/CASENT0764125" ext-link-type="uri" xlink:type="simple">CASENT0764125</ext-link>) <bold>G</bold><italic><tp:taxon-name><tp:taxon-name-part taxon-name-part-type="genus" reg="Zasphinctus">Z.</tp:taxon-name-part><tp:taxon-name-part taxon-name-part-type="species" reg="sarowiwai">sarowiwai</tp:taxon-name-part></tp:taxon-name></italic> Hita Garcia, 2017 paratype (<ext-link xmlns:xlink="http://www.w3.org/1999/xlink" xlink:href="http://www.antweb.org/specimen/CASENT0764650" ext-link-type="uri" xlink:type="simple">CASENT0764650</ext-link>) <bold>H</bold><italic><tp:taxon-name><tp:taxon-name-part taxon-name-part-type="genus" reg="Zasphinctus">Z.</tp:taxon-name-part><tp:taxon-name-part taxon-name-part-type="species" reg="wilsoni">wilsoni</tp:taxon-name-part></tp:taxon-name></italic> Hita Garcia, 2017 holotype (<ext-link xmlns:xlink="http://www.w3.org/1999/xlink" xlink:href="https://www.antweb.org/specimen.do?code=mcz-ent00512764" ext-link-type="uri" xlink:type="simple">MCZ-ENT00512764</ext-link>).</p></caption><graphic xmlns:xlink="http://www.w3.org/1999/xlink" xlink:href="zookeys-1223-001_article-131238__-g014.jpg" position="float" orientation="portrait" xlink:type="simple" id="oo_1213428.jpg"><uri content-type="original_file" xlink:type="simple">https://binary.pensoft.net/fig/1213428</uri></graphic></fig><fig id="F15" position="float" orientation="portrait"><object-id xmlns:xlink="http://www.w3.org/1999/xlink" content-type="doi" xlink:type="simple">10.3897/zookeys.1223.131238.figure15</object-id><object-id xmlns:xlink="http://www.w3.org/1999/xlink" content-type="zenodo_dep_id" xlink:type="simple">14614540</object-id><object-id xmlns:xlink="http://www.w3.org/1999/xlink" content-type="arpha" xlink:type="simple">EAF7F743-22C6-5517-96C4-96650D5FCBAD</object-id><label>Figure 15.</label><caption><p>Diagnostic plate showing still images from surface volume renderings of the tergum of AS III in dorsal view (the remainder of the body virtually removed) <bold>A</bold><italic><tp:taxon-name><tp:taxon-name-part taxon-name-part-type="genus" reg="Zasphinctus">Z.</tp:taxon-name-part><tp:taxon-name-part taxon-name-part-type="species" reg="aprilia">aprilia</tp:taxon-name-part></tp:taxon-name></italic> sp. nov. holotype (<ext-link xmlns:xlink="http://www.w3.org/1999/xlink" xlink:href="http://www.antweb.org/specimen/CASENT0764763" ext-link-type="uri" xlink:type="simple">CASENT0764763</ext-link>) <bold>B</bold><italic><tp:taxon-name><tp:taxon-name-part taxon-name-part-type="genus" reg="Zasphinctus">Z.</tp:taxon-name-part><tp:taxon-name-part taxon-name-part-type="species" reg="kouakoui">kouakoui</tp:taxon-name-part></tp:taxon-name></italic> sp. nov. paratype (<ext-link xmlns:xlink="http://www.w3.org/1999/xlink" xlink:href="http://www.antweb.org/specimen/CASENT0764653" ext-link-type="uri" xlink:type="simple">CASENT0764653</ext-link>) <bold>C</bold><italic><tp:taxon-name><tp:taxon-name-part taxon-name-part-type="genus" reg="Zasphinctus">Z.</tp:taxon-name-part><tp:taxon-name-part taxon-name-part-type="species" reg="lolae">lolae</tp:taxon-name-part></tp:taxon-name></italic> sp. nov. paratype (<ext-link xmlns:xlink="http://www.w3.org/1999/xlink" xlink:href="http://www.antweb.org/specimen/CASENT0764651" ext-link-type="uri" xlink:type="simple">CASENT0764651</ext-link>) <bold>D</bold><italic><tp:taxon-name><tp:taxon-name-part taxon-name-part-type="genus" reg="Zasphinctus">Z.</tp:taxon-name-part><tp:taxon-name-part taxon-name-part-type="species" reg="lumumbai">lumumbai</tp:taxon-name-part></tp:taxon-name></italic> sp. nov. holotype (<ext-link xmlns:xlink="http://www.w3.org/1999/xlink" xlink:href="https://www.antweb.org/specimen.do?code=mracfor001007" ext-link-type="uri" xlink:type="simple">MRACFOR0010007</ext-link>) <bold>E</bold><italic><tp:taxon-name><tp:taxon-name-part taxon-name-part-type="genus" reg="Zasphinctus">Z.</tp:taxon-name-part><tp:taxon-name-part taxon-name-part-type="species" reg="ndouri">ndouri</tp:taxon-name-part></tp:taxon-name></italic> sp. nov. holotype (<ext-link xmlns:xlink="http://www.w3.org/1999/xlink" xlink:href="https://www.antweb.org/specimen.do?code=kgcol01883" ext-link-type="uri" xlink:type="simple">KGCOL01883</ext-link>) <bold>F</bold><italic><tp:taxon-name><tp:taxon-name-part taxon-name-part-type="genus" reg="Zasphinctus">Z.</tp:taxon-name-part><tp:taxon-name-part taxon-name-part-type="species" reg="obamai">obamai</tp:taxon-name-part></tp:taxon-name></italic> Hita Garcia, 2017 holotype (<ext-link xmlns:xlink="http://www.w3.org/1999/xlink" xlink:href="http://www.antweb.org/specimen/CASENT0764125" ext-link-type="uri" xlink:type="simple">CASENT0764125</ext-link>) <bold>G</bold><italic><tp:taxon-name><tp:taxon-name-part taxon-name-part-type="genus" reg="Zasphinctus">Z.</tp:taxon-name-part><tp:taxon-name-part taxon-name-part-type="species" reg="sarowiwai">sarowiwai</tp:taxon-name-part></tp:taxon-name></italic> Hita Garcia, 2017 paratype (<ext-link xmlns:xlink="http://www.w3.org/1999/xlink" xlink:href="http://www.antweb.org/specimen/CASENT0764650" ext-link-type="uri" xlink:type="simple">CASENT0764650</ext-link>) <bold>H</bold><italic><tp:taxon-name><tp:taxon-name-part taxon-name-part-type="genus" reg="Zasphinctus">Z.</tp:taxon-name-part><tp:taxon-name-part taxon-name-part-type="species" reg="wilsoni">wilsoni</tp:taxon-name-part></tp:taxon-name></italic> Hita Garcia, 2017 holotype (<ext-link xmlns:xlink="http://www.w3.org/1999/xlink" xlink:href="https://www.antweb.org/specimen.do?code=mcz-ent00512764" ext-link-type="uri" xlink:type="simple">MCZ-ENT00512764</ext-link>).</p></caption><graphic xmlns:xlink="http://www.w3.org/1999/xlink" xlink:href="zookeys-1223-001_article-131238__-g015.jpg" position="float" orientation="portrait" xlink:type="simple" id="oo_1213429.jpg"><uri content-type="original_file" xlink:type="simple">https://binary.pensoft.net/fig/1213429</uri></graphic></fig><fig id="F16" position="float" orientation="portrait"><object-id xmlns:xlink="http://www.w3.org/1999/xlink" content-type="doi" xlink:type="simple">10.3897/zookeys.1223.131238.figure16</object-id><object-id xmlns:xlink="http://www.w3.org/1999/xlink" content-type="zenodo_dep_id" xlink:type="simple">14614542</object-id><object-id xmlns:xlink="http://www.w3.org/1999/xlink" content-type="arpha" xlink:type="simple">17B78915-AD64-547C-A2A0-B2D16982A225</object-id><label>Figure 16.</label><caption><p>Diagnostic plate showing still images from surface volume renderings of the sternum of AS III in ventral view (the remainder of the body virtually removed) (Bum in semi-transparent yellow, prora in semi-transparent red) <bold>A</bold><italic><tp:taxon-name><tp:taxon-name-part taxon-name-part-type="genus" reg="Zasphinctus">Z.</tp:taxon-name-part><tp:taxon-name-part taxon-name-part-type="species" reg="aprilia">aprilia</tp:taxon-name-part></tp:taxon-name></italic> sp. nov. holotype (<ext-link xmlns:xlink="http://www.w3.org/1999/xlink" xlink:href="http://www.antweb.org/specimen/CASENT0764763" ext-link-type="uri" xlink:type="simple">CASENT0764763</ext-link>) <bold>B</bold><italic><tp:taxon-name><tp:taxon-name-part taxon-name-part-type="genus" reg="Zasphinctus">Z.</tp:taxon-name-part><tp:taxon-name-part taxon-name-part-type="species" reg="kouakoui">kouakoui</tp:taxon-name-part></tp:taxon-name></italic> sp. nov. paratype (<ext-link xmlns:xlink="http://www.w3.org/1999/xlink" xlink:href="http://www.antweb.org/specimen/CASENT0764653" ext-link-type="uri" xlink:type="simple">CASENT0764653</ext-link>) <bold>C</bold><italic><tp:taxon-name><tp:taxon-name-part taxon-name-part-type="genus" reg="Zasphinctus">Z.</tp:taxon-name-part><tp:taxon-name-part taxon-name-part-type="species" reg="lolae">lolae</tp:taxon-name-part></tp:taxon-name></italic> sp. nov. paratype (<ext-link xmlns:xlink="http://www.w3.org/1999/xlink" xlink:href="http://www.antweb.org/specimen/CASENT0764651" ext-link-type="uri" xlink:type="simple">CASENT0764651</ext-link>) <bold>D</bold><italic><tp:taxon-name><tp:taxon-name-part taxon-name-part-type="genus" reg="Zasphinctus">Z.</tp:taxon-name-part><tp:taxon-name-part taxon-name-part-type="species" reg="lumumbai">lumumbai</tp:taxon-name-part></tp:taxon-name></italic> sp. nov. holotype (<ext-link xmlns:xlink="http://www.w3.org/1999/xlink" xlink:href="https://www.antweb.org/specimen.do?code=mracfor001007" ext-link-type="uri" xlink:type="simple">MRACFOR0010007</ext-link>) <bold>E</bold><italic><tp:taxon-name><tp:taxon-name-part taxon-name-part-type="genus" reg="Zasphinctus">Z.</tp:taxon-name-part><tp:taxon-name-part taxon-name-part-type="species" reg="ndouri">ndouri</tp:taxon-name-part></tp:taxon-name></italic> sp. nov. holotype (<ext-link xmlns:xlink="http://www.w3.org/1999/xlink" xlink:href="https://www.antweb.org/specimen.do?code=kgcol01883" ext-link-type="uri" xlink:type="simple">KGCOL01883</ext-link>) <bold>F</bold><italic><tp:taxon-name><tp:taxon-name-part taxon-name-part-type="genus" reg="Zasphinctus">Z.</tp:taxon-name-part><tp:taxon-name-part taxon-name-part-type="species" reg="obamai">obamai</tp:taxon-name-part></tp:taxon-name></italic> Hita Garcia, 2017 holotype (<ext-link xmlns:xlink="http://www.w3.org/1999/xlink" xlink:href="http://www.antweb.org/specimen/CASENT0764125" ext-link-type="uri" xlink:type="simple">CASENT0764125</ext-link>) <bold>G</bold><italic><tp:taxon-name><tp:taxon-name-part taxon-name-part-type="genus" reg="Zasphinctus">Z.</tp:taxon-name-part><tp:taxon-name-part taxon-name-part-type="species" reg="sarowiwai">sarowiwai</tp:taxon-name-part></tp:taxon-name></italic> Hita Garcia, 2017 paratype (<ext-link xmlns:xlink="http://www.w3.org/1999/xlink" xlink:href="http://www.antweb.org/specimen/CASENT0764650" ext-link-type="uri" xlink:type="simple">CASENT0764650</ext-link>) <bold>H</bold><italic><tp:taxon-name><tp:taxon-name-part taxon-name-part-type="genus" reg="Zasphinctus">Z.</tp:taxon-name-part><tp:taxon-name-part taxon-name-part-type="species" reg="wilsoni">wilsoni</tp:taxon-name-part></tp:taxon-name></italic> Hita Garcia, 2017 holotype (<ext-link xmlns:xlink="http://www.w3.org/1999/xlink" xlink:href="https://www.antweb.org/specimen.do?code=mcz-ent00512764" ext-link-type="uri" xlink:type="simple">MCZ-ENT00512764</ext-link>).</p></caption><graphic xmlns:xlink="http://www.w3.org/1999/xlink" xlink:href="zookeys-1223-001_article-131238__-g016.jpg" position="float" orientation="portrait" xlink:type="simple" id="oo_1213430.jpg"><uri content-type="original_file" xlink:type="simple">https://binary.pensoft.net/fig/1213430</uri></graphic></fig><fig id="F17" position="float" orientation="portrait"><object-id xmlns:xlink="http://www.w3.org/1999/xlink" content-type="doi" xlink:type="simple">10.3897/zookeys.1223.131238.figure17</object-id><object-id xmlns:xlink="http://www.w3.org/1999/xlink" content-type="zenodo_dep_id" xlink:type="simple">14614544</object-id><object-id xmlns:xlink="http://www.w3.org/1999/xlink" content-type="arpha" xlink:type="simple">373501A6-9DC0-531D-8894-03626EE1FE6F</object-id><label>Figure 17.</label><caption><p>Diagnostic plate showing still images from surface volume renderings of the tergum of AS VI in dorsal view (the remainder of the body virtually removed) (outline of post-sclerite tergum in semi-transparent red) <bold>A</bold><italic><tp:taxon-name><tp:taxon-name-part taxon-name-part-type="genus" reg="Zasphinctus">Z.</tp:taxon-name-part><tp:taxon-name-part taxon-name-part-type="species" reg="aprilia">aprilia</tp:taxon-name-part></tp:taxon-name></italic> sp. nov. holotype (<ext-link xmlns:xlink="http://www.w3.org/1999/xlink" xlink:href="http://www.antweb.org/specimen/CASENT0764763" ext-link-type="uri" xlink:type="simple">CASENT0764763</ext-link>) <bold>B</bold><italic><tp:taxon-name><tp:taxon-name-part taxon-name-part-type="genus" reg="Zasphinctus">Z.</tp:taxon-name-part><tp:taxon-name-part taxon-name-part-type="species" reg="kouakoui">kouakoui</tp:taxon-name-part></tp:taxon-name></italic> sp. nov. paratype (<ext-link xmlns:xlink="http://www.w3.org/1999/xlink" xlink:href="http://www.antweb.org/specimen/CASENT0764653" ext-link-type="uri" xlink:type="simple">CASENT0764653</ext-link>) <bold>C</bold><italic><tp:taxon-name><tp:taxon-name-part taxon-name-part-type="genus" reg="Zasphinctus">Zasphinctus</tp:taxon-name-part><tp:taxon-name-part taxon-name-part-type="species" reg="lolae">lolae</tp:taxon-name-part></tp:taxon-name></italic> sp. nov. paratype (<ext-link xmlns:xlink="http://www.w3.org/1999/xlink" xlink:href="http://www.antweb.org/specimen/CASENT0764651" ext-link-type="uri" xlink:type="simple">CASENT0764651</ext-link>) <bold>D</bold><italic><tp:taxon-name><tp:taxon-name-part taxon-name-part-type="genus" reg="Zasphinctus">Z.</tp:taxon-name-part><tp:taxon-name-part taxon-name-part-type="species" reg="lumumbai">lumumbai</tp:taxon-name-part></tp:taxon-name></italic> sp. nov. holotype (<ext-link xmlns:xlink="http://www.w3.org/1999/xlink" xlink:href="https://www.antweb.org/specimen.do?code=mracfor001007" ext-link-type="uri" xlink:type="simple">MRACFOR0010007</ext-link>) <bold>E</bold><italic><tp:taxon-name><tp:taxon-name-part taxon-name-part-type="genus" reg="Zasphinctus">Z.</tp:taxon-name-part><tp:taxon-name-part taxon-name-part-type="species" reg="ndouri">ndouri</tp:taxon-name-part></tp:taxon-name></italic> sp. nov. holotype (<ext-link xmlns:xlink="http://www.w3.org/1999/xlink" xlink:href="https://www.antweb.org/specimen.do?code=kgcol01883" ext-link-type="uri" xlink:type="simple">KGCOL01883</ext-link>) <bold>F</bold><italic><tp:taxon-name><tp:taxon-name-part taxon-name-part-type="genus" reg="Zasphinctus">Z.</tp:taxon-name-part><tp:taxon-name-part taxon-name-part-type="species" reg="obamai">obamai</tp:taxon-name-part></tp:taxon-name></italic> Hita Garcia, 2017 holotype (<ext-link xmlns:xlink="http://www.w3.org/1999/xlink" xlink:href="http://www.antweb.org/specimen/CASENT0764125" ext-link-type="uri" xlink:type="simple">CASENT0764125</ext-link>) <bold>G</bold><italic><tp:taxon-name><tp:taxon-name-part taxon-name-part-type="genus" reg="Zasphinctus">Z.</tp:taxon-name-part><tp:taxon-name-part taxon-name-part-type="species" reg="sarowiwai">sarowiwai</tp:taxon-name-part></tp:taxon-name></italic> Hita Garcia, 2017 paratype (<ext-link xmlns:xlink="http://www.w3.org/1999/xlink" xlink:href="http://www.antweb.org/specimen/CASENT0764650" ext-link-type="uri" xlink:type="simple">CASENT0764650</ext-link>) <bold>H</bold><italic><tp:taxon-name><tp:taxon-name-part taxon-name-part-type="genus" reg="Zasphinctus">Z.</tp:taxon-name-part><tp:taxon-name-part taxon-name-part-type="species" reg="wilsoni">wilsoni</tp:taxon-name-part></tp:taxon-name></italic> Hita Garcia, 2017 holotype (<ext-link xmlns:xlink="http://www.w3.org/1999/xlink" xlink:href="https://www.antweb.org/specimen.do?code=mcz-ent00512764" ext-link-type="uri" xlink:type="simple">MCZ-ENT00512764</ext-link>).</p></caption><graphic xmlns:xlink="http://www.w3.org/1999/xlink" xlink:href="zookeys-1223-001_article-131238__-g017.jpg" position="float" orientation="portrait" xlink:type="simple" id="oo_1213431.jpg"><uri content-type="original_file" xlink:type="simple">https://binary.pensoft.net/fig/1213431</uri></graphic></fig><fig id="F18" position="float" orientation="portrait"><object-id xmlns:xlink="http://www.w3.org/1999/xlink" content-type="doi" xlink:type="simple">10.3897/zookeys.1223.131238.figure18</object-id><object-id xmlns:xlink="http://www.w3.org/1999/xlink" content-type="zenodo_dep_id" xlink:type="simple">14614549</object-id><object-id xmlns:xlink="http://www.w3.org/1999/xlink" content-type="arpha" xlink:type="simple">31ACAA7F-26EB-5F59-9A06-A599B6C6A69A</object-id><label>Figure 18.</label><caption><p>Diagnostic plate showing still images from surface volume renderings of the sternites of AS III-VII in ventral view (the remainder of the body virtually removed) (girdling constrictions with cross-ribbed sculpture are in semi-transparent red; unsculptured girdling constrictions are in semi-transparent yellow) <bold>A</bold><italic><tp:taxon-name><tp:taxon-name-part taxon-name-part-type="genus" reg="Zasphinctus">Z.</tp:taxon-name-part><tp:taxon-name-part taxon-name-part-type="species" reg="aprilia">aprilia</tp:taxon-name-part></tp:taxon-name></italic> sp. nov. holotype (<ext-link xmlns:xlink="http://www.w3.org/1999/xlink" xlink:href="http://www.antweb.org/specimen/CASENT0764763" ext-link-type="uri" xlink:type="simple">CASENT0764763</ext-link>) <bold>B</bold><italic><tp:taxon-name><tp:taxon-name-part taxon-name-part-type="genus" reg="Zasphinctus">Z.</tp:taxon-name-part><tp:taxon-name-part taxon-name-part-type="species" reg="kouakoui">kouakoui</tp:taxon-name-part></tp:taxon-name></italic> sp. nov. paratype (<ext-link xmlns:xlink="http://www.w3.org/1999/xlink" xlink:href="http://www.antweb.org/specimen/CASENT0764653" ext-link-type="uri" xlink:type="simple">CASENT0764653</ext-link>) <bold>C</bold><italic><tp:taxon-name><tp:taxon-name-part taxon-name-part-type="genus" reg="Zasphinctus">Z.</tp:taxon-name-part><tp:taxon-name-part taxon-name-part-type="species" reg="lolae">lolae</tp:taxon-name-part></tp:taxon-name></italic> sp. nov. paratype (<ext-link xmlns:xlink="http://www.w3.org/1999/xlink" xlink:href="http://www.antweb.org/specimen/CASENT0764651" ext-link-type="uri" xlink:type="simple">CASENT0764651</ext-link>) <bold>D</bold><italic><tp:taxon-name><tp:taxon-name-part taxon-name-part-type="genus" reg="Zasphinctus">Z.</tp:taxon-name-part><tp:taxon-name-part taxon-name-part-type="species" reg="lumumbai">lumumbai</tp:taxon-name-part></tp:taxon-name></italic> sp. nov. holotype (<ext-link xmlns:xlink="http://www.w3.org/1999/xlink" xlink:href="https://www.antweb.org/specimen.do?code=mracfor001007" ext-link-type="uri" xlink:type="simple">MRACFOR0010007</ext-link>) <bold>E</bold><italic><tp:taxon-name><tp:taxon-name-part taxon-name-part-type="genus" reg="Zasphinctus">Z.</tp:taxon-name-part><tp:taxon-name-part taxon-name-part-type="species" reg="ndouri">ndouri</tp:taxon-name-part></tp:taxon-name></italic> sp. nov. holotype (<ext-link xmlns:xlink="http://www.w3.org/1999/xlink" xlink:href="https://www.antweb.org/specimen.do?code=kgcol01883" ext-link-type="uri" xlink:type="simple">KGCOL01883</ext-link>) <bold>F</bold><italic><tp:taxon-name><tp:taxon-name-part taxon-name-part-type="genus" reg="Zasphinctus">Z.</tp:taxon-name-part><tp:taxon-name-part taxon-name-part-type="species" reg="obamai">obamai</tp:taxon-name-part></tp:taxon-name></italic> Hita Garcia, 2017 holotype (<ext-link xmlns:xlink="http://www.w3.org/1999/xlink" xlink:href="http://www.antweb.org/specimen/CASENT0764125" ext-link-type="uri" xlink:type="simple">CASENT0764125</ext-link>) <bold>G</bold><italic><tp:taxon-name><tp:taxon-name-part taxon-name-part-type="genus" reg="Zasphinctus">Z.</tp:taxon-name-part><tp:taxon-name-part taxon-name-part-type="species" reg="sarowiwai">sarowiwai</tp:taxon-name-part></tp:taxon-name></italic> Hita Garcia, 2017 paratype (<ext-link xmlns:xlink="http://www.w3.org/1999/xlink" xlink:href="http://www.antweb.org/specimen/CASENT0764650" ext-link-type="uri" xlink:type="simple">CASENT0764650</ext-link>) <bold>H</bold><italic><tp:taxon-name><tp:taxon-name-part taxon-name-part-type="genus" reg="Zasphinctus">Z.</tp:taxon-name-part><tp:taxon-name-part taxon-name-part-type="species" reg="wilsoni">wilsoni</tp:taxon-name-part></tp:taxon-name></italic> Hita Garcia, 2017 holotype (<ext-link xmlns:xlink="http://www.w3.org/1999/xlink" xlink:href="https://www.antweb.org/specimen.do?code=mcz-ent00512764" ext-link-type="uri" xlink:type="simple">MCZ-ENT00512764</ext-link>).</p></caption><graphic xmlns:xlink="http://www.w3.org/1999/xlink" xlink:href="zookeys-1223-001_article-131238__-g018.jpg" position="float" orientation="portrait" xlink:type="simple" id="oo_1213432.jpg"><uri content-type="original_file" xlink:type="simple">https://binary.pensoft.net/fig/1213432</uri></graphic></fig><fig id="F19" position="float" orientation="portrait"><object-id xmlns:xlink="http://www.w3.org/1999/xlink" content-type="doi" xlink:type="simple">10.3897/zookeys.1223.131238.figure19</object-id><object-id xmlns:xlink="http://www.w3.org/1999/xlink" content-type="zenodo_dep_id" xlink:type="simple">14614551</object-id><object-id xmlns:xlink="http://www.w3.org/1999/xlink" content-type="arpha" xlink:type="simple">B61191D3-1566-5015-A401-CD98CC4EF4C5</object-id><label>Figure 19.</label><caption><p>Diagnostic plate showing head in full-face view of all species treated herein (stacked colour images) <bold>A</bold><italic><tp:taxon-name><tp:taxon-name-part taxon-name-part-type="genus" reg="Zasphinctus">Z.</tp:taxon-name-part><tp:taxon-name-part taxon-name-part-type="species" reg="aprilia">aprilia</tp:taxon-name-part></tp:taxon-name></italic> sp. nov. holotype (<ext-link xmlns:xlink="http://www.w3.org/1999/xlink" xlink:href="http://www.antweb.org/specimen/CASENT0764763" ext-link-type="uri" xlink:type="simple">CASENT0764763</ext-link>) <bold>B</bold><italic><tp:taxon-name><tp:taxon-name-part taxon-name-part-type="genus" reg="Zasphinctus">Z.</tp:taxon-name-part><tp:taxon-name-part taxon-name-part-type="species" reg="kouakoui">kouakoui</tp:taxon-name-part></tp:taxon-name></italic> sp. nov. holotype (<ext-link xmlns:xlink="http://www.w3.org/1999/xlink" xlink:href="https://www.antweb.org/specimen.do?code=kgcol00589" ext-link-type="uri" xlink:type="simple">KGCOL00589</ext-link>) <bold>C</bold><italic><tp:taxon-name><tp:taxon-name-part taxon-name-part-type="genus" reg="Zasphinctus">Z.</tp:taxon-name-part><tp:taxon-name-part taxon-name-part-type="species" reg="lolae">lolae</tp:taxon-name-part></tp:taxon-name></italic> sp. nov. holotype (<ext-link xmlns:xlink="http://www.w3.org/1999/xlink" xlink:href="https://www.antweb.org/specimen.do?code=kgcol02270" ext-link-type="uri" xlink:type="simple">KGCOL02270</ext-link>) <bold>D</bold><italic><tp:taxon-name><tp:taxon-name-part taxon-name-part-type="genus" reg="Zasphinctus">Z.</tp:taxon-name-part><tp:taxon-name-part taxon-name-part-type="species" reg="lumumbai">lumumbai</tp:taxon-name-part></tp:taxon-name></italic> sp. nov. holotype (<ext-link xmlns:xlink="http://www.w3.org/1999/xlink" xlink:href="https://www.antweb.org/specimen.do?code=mracfor001007" ext-link-type="uri" xlink:type="simple">MRACFOR0010007</ext-link>) <bold>E</bold><italic><tp:taxon-name><tp:taxon-name-part taxon-name-part-type="genus" reg="Zasphinctus">Z.</tp:taxon-name-part><tp:taxon-name-part taxon-name-part-type="species" reg="ndouri">ndouri</tp:taxon-name-part></tp:taxon-name></italic> sp. nov. holotype (<ext-link xmlns:xlink="http://www.w3.org/1999/xlink" xlink:href="https://www.antweb.org/specimen.do?code=kgcol01883" ext-link-type="uri" xlink:type="simple">KGCOL01883</ext-link>) <bold>F</bold><italic><tp:taxon-name><tp:taxon-name-part taxon-name-part-type="genus" reg="Zasphinctus">Z.</tp:taxon-name-part><tp:taxon-name-part taxon-name-part-type="species" reg="obamai">obamai</tp:taxon-name-part></tp:taxon-name></italic> Hita Garcia, 2017 holotype (<ext-link xmlns:xlink="http://www.w3.org/1999/xlink" xlink:href="http://www.antweb.org/specimen/CASENT0764125" ext-link-type="uri" xlink:type="simple">CASENT0764125</ext-link>) <bold>G</bold><italic><tp:taxon-name><tp:taxon-name-part taxon-name-part-type="genus" reg="Zasphinctus">Z.</tp:taxon-name-part><tp:taxon-name-part taxon-name-part-type="species" reg="sarowiwai">sarowiwai</tp:taxon-name-part></tp:taxon-name></italic> Hita Garcia, 2017 paratype (<ext-link xmlns:xlink="http://www.w3.org/1999/xlink" xlink:href="http://www.antweb.org/specimen/CASENT0764650" ext-link-type="uri" xlink:type="simple">CASENT0764650</ext-link>) <bold>H</bold><italic><tp:taxon-name><tp:taxon-name-part taxon-name-part-type="genus" reg="Zasphinctus">Z.</tp:taxon-name-part><tp:taxon-name-part taxon-name-part-type="species" reg="wilsoni">wilsoni</tp:taxon-name-part></tp:taxon-name></italic> Hita Garcia, 2017 holotype (<ext-link xmlns:xlink="http://www.w3.org/1999/xlink" xlink:href="https://www.antweb.org/specimen.do?code=mcz-ent00512764" ext-link-type="uri" xlink:type="simple">MCZ-ENT00512764</ext-link>).</p></caption><graphic xmlns:xlink="http://www.w3.org/1999/xlink" xlink:href="zookeys-1223-001_article-131238__-g019.jpg" position="float" orientation="portrait" xlink:type="simple" id="oo_1213433.jpg"><uri content-type="original_file" xlink:type="simple">https://binary.pensoft.net/fig/1213433</uri></graphic></fig><fig id="F20" position="float" orientation="portrait"><object-id xmlns:xlink="http://www.w3.org/1999/xlink" content-type="doi" xlink:type="simple">10.3897/zookeys.1223.131238.figure20</object-id><object-id xmlns:xlink="http://www.w3.org/1999/xlink" content-type="zenodo_dep_id" xlink:type="simple">14614555</object-id><object-id xmlns:xlink="http://www.w3.org/1999/xlink" content-type="arpha" xlink:type="simple">60CAFB93-881B-5A61-81AE-D8F9151AD2EA</object-id><label>Figure 20.</label><caption><p>Diagnostic plate showing full body in profile view of all species treated herein (stacked colour images) <bold>A</bold><italic><tp:taxon-name><tp:taxon-name-part taxon-name-part-type="genus" reg="Zasphinctus">Z.</tp:taxon-name-part><tp:taxon-name-part taxon-name-part-type="species" reg="aprilia">aprilia</tp:taxon-name-part></tp:taxon-name></italic> sp. nov. holotype (<ext-link xmlns:xlink="http://www.w3.org/1999/xlink" xlink:href="http://www.antweb.org/specimen/CASENT0764763" ext-link-type="uri" xlink:type="simple">CASENT0764763</ext-link>) <bold>B</bold><italic><tp:taxon-name><tp:taxon-name-part taxon-name-part-type="genus" reg="Zasphinctus">Z.</tp:taxon-name-part><tp:taxon-name-part taxon-name-part-type="species" reg="kouakoui">kouakoui</tp:taxon-name-part></tp:taxon-name></italic> sp. nov. holotype (<ext-link xmlns:xlink="http://www.w3.org/1999/xlink" xlink:href="https://www.antweb.org/specimen.do?code=kgcol00589" ext-link-type="uri" xlink:type="simple">KGCOL00589</ext-link>) <bold>C</bold><italic><tp:taxon-name><tp:taxon-name-part taxon-name-part-type="genus" reg="Zasphinctus">Z.</tp:taxon-name-part><tp:taxon-name-part taxon-name-part-type="species" reg="lolae">lolae</tp:taxon-name-part></tp:taxon-name></italic> sp. nov. holotype (<ext-link xmlns:xlink="http://www.w3.org/1999/xlink" xlink:href="https://www.antweb.org/specimen.do?code=kgcol02270" ext-link-type="uri" xlink:type="simple">KGCOL02270</ext-link>) <bold>D</bold><italic><tp:taxon-name><tp:taxon-name-part taxon-name-part-type="genus" reg="Zasphinctus">Z.</tp:taxon-name-part><tp:taxon-name-part taxon-name-part-type="species" reg="lumumbai">lumumbai</tp:taxon-name-part></tp:taxon-name></italic> sp. nov. holotype (<ext-link xmlns:xlink="http://www.w3.org/1999/xlink" xlink:href="https://www.antweb.org/specimen.do?code=mracfor001007" ext-link-type="uri" xlink:type="simple">MRACFOR0010007</ext-link>) <bold>E</bold><italic><tp:taxon-name><tp:taxon-name-part taxon-name-part-type="genus" reg="Zasphinctus">Z.</tp:taxon-name-part><tp:taxon-name-part taxon-name-part-type="species" reg="ndouri">ndouri</tp:taxon-name-part></tp:taxon-name></italic> sp. nov. holotype (<ext-link xmlns:xlink="http://www.w3.org/1999/xlink" xlink:href="https://www.antweb.org/specimen.do?code=kgcol01883" ext-link-type="uri" xlink:type="simple">KGCOL01883</ext-link>) <bold>F</bold><italic><tp:taxon-name><tp:taxon-name-part taxon-name-part-type="genus" reg="Zasphinctus">Z.</tp:taxon-name-part><tp:taxon-name-part taxon-name-part-type="species" reg="obamai">obamai</tp:taxon-name-part></tp:taxon-name></italic> Hita Garcia, 2017 holotype (<ext-link xmlns:xlink="http://www.w3.org/1999/xlink" xlink:href="http://www.antweb.org/specimen/CASENT0764125" ext-link-type="uri" xlink:type="simple">CASENT0764125</ext-link>) <bold>G</bold><italic><tp:taxon-name><tp:taxon-name-part taxon-name-part-type="genus" reg="Zasphinctus">Z.</tp:taxon-name-part><tp:taxon-name-part taxon-name-part-type="species" reg="sarowiwai">sarowiwai</tp:taxon-name-part></tp:taxon-name></italic> Hita Garcia, 2017 holotype (<ext-link xmlns:xlink="http://www.w3.org/1999/xlink" xlink:href="http://www.antweb.org/specimen/CASENT0764654" ext-link-type="uri" xlink:type="simple">CASENT0764654</ext-link>) <bold>H</bold><italic><tp:taxon-name><tp:taxon-name-part taxon-name-part-type="genus" reg="Zasphinctus">Z.</tp:taxon-name-part><tp:taxon-name-part taxon-name-part-type="species" reg="wilsoni">wilsoni</tp:taxon-name-part></tp:taxon-name></italic> Hita Garcia, 2017 holotype (<ext-link xmlns:xlink="http://www.w3.org/1999/xlink" xlink:href="https://www.antweb.org/specimen.do?code=mcz-ent00512764" ext-link-type="uri" xlink:type="simple">MCZ-ENT00512764</ext-link>).</p></caption><graphic xmlns:xlink="http://www.w3.org/1999/xlink" xlink:href="zookeys-1223-001_article-131238__-g020.jpg" position="float" orientation="portrait" xlink:type="simple" id="oo_1213434.jpg"><uri content-type="original_file" xlink:type="simple">https://binary.pensoft.net/fig/1213434</uri></graphic></fig><supplementary-material xmlns:xlink="http://www.w3.org/1999/xlink" id="S3" position="float" orientation="portrait" xlink:type="simple"><object-id content-type="doi" xlink:type="simple">10.3897/zookeys.1223.131238.suppl3</object-id><object-id content-type="zenodo_dep_id" xlink:type="simple">14614680</object-id><object-id content-type="arpha" xlink:type="simple">B960EFAD-1B4C-5641-9220-FD39675BF9A0</object-id><label>Supplementary material 3</label><caption><p>Measurement raw data used for the comparative data of measurements and indices of Afrotropical <italic><tp:taxon-name><tp:taxon-name-part taxon-name-part-type="genus" reg="Zasphinctus">Zasphinctus</tp:taxon-name-part></tp:taxon-name></italic> (including unique specimen ID, species ID, and collection locality for each specimen)</p></caption><statement content-type="dataType"><label>Data type</label><p>xlsx</p></statement><media xlink:href="zookeys-1223-001_article-131238__-s003.xlsx" mimetype="application" mime-subtype="vnd.openxmlformats-officedocument.spreadsheetml.sheet" position="float" orientation="portrait" xlink:type="simple" id="oo_1213446.xlsx"><uri content-type="original_file" xlink:type="simple">https://binary.pensoft.net/file/1213446</uri></media><permissions><license xlink:type="simple"><license-p>This dataset is made available under the Open Database License (http://opendatacommons.org/licenses/odbl/1.0/). The Open Database License (ODbL) is a license agreement intended to allow users to freely share, modify, and use this Dataset while maintaining this same freedom for others, provided that the original source and author(s) are credited.</license-p></license></permissions><attrib specific-use="authors">Author: Francisco Hita Garcia</attrib></supplementary-material></tp:treatment-sec></tp:taxon-treatment>
