# Supplementary material for: ﻿A never-ending story: updated 3D cyber-taxonomic revision of the ant genus Zasphinctus Wheeler (Hymenoptera, Formicidae, Dorylinae) for the Afrotropical region
Source: Zookeys. 2025 Jan 6;1223:1–55. doi: 10.3897/zookeys.1223.131238 (PMC11736307; doi:10.3897/zookeys.1223.131238)
Supplement: XML Treatment for Zasphinctus ndouri [file zookeys.1223.131238-treatment7.xml]

<!DOCTYPE tp:taxon-treatment
  PUBLIC "-//TaxonX//DTD Taxonomic Treatment Publishing DTD v0 20100105//EN" "tax-treatment-NSO.dtd">
<tp:taxon-treatment xmlns:tp="http://www.plazi.org/taxpub"><tp:treatment-meta><kwd-group><label>Taxon classification</label><kwd>
                  <named-content content-type="kingdom">Animalia</named-content>
                </kwd><kwd>
                  <named-content content-type="order">Hymenoptera</named-content>
                </kwd><kwd>
                  <named-content content-type="family">Formicidae</named-content>
                </kwd></kwd-group><mixed-citation publication-type="journal"><person-group><name><surname>Hita Garcia</surname><given-names>Francisco</given-names></name><name><surname>Gómez</surname><given-names>Kiko</given-names></name><name><surname>Keller</surname><given-names>Roberto A.</given-names></name><name><surname>Schurian</surname><given-names>Bernhard</given-names></name><name><surname>Economo</surname><given-names>Evan P.</given-names></name></person-group><article-title>﻿A never-ending story: updated 3D cyber-taxonomic revision of the ant genus <italic><tp:taxon-name><tp:taxon-name-part taxon-name-part-type="genus" reg="Zasphinctus">Zasphinctus</tp:taxon-name-part></tp:taxon-name></italic> Wheeler (<tp:taxon-name><tp:taxon-name-part taxon-name-part-type="order">Hymenoptera</tp:taxon-name-part></tp:taxon-name>, <tp:taxon-name><tp:taxon-name-part taxon-name-part-type="family">Formicidae</tp:taxon-name-part></tp:taxon-name>, <tp:taxon-name><tp:taxon-name-part taxon-name-part-type="subfamily">Dorylinae</tp:taxon-name-part></tp:taxon-name>) for the Afrotropical region</article-title><source>Zookeys</source><day>06</day><month>01</month><year>2025</year><volume>1223</volume><fpage>1</fpage><lpage>55</lpage><pub-id pub-id-type="doi">10.3897/zookeys.1223.131238</pub-id></mixed-citation></tp:treatment-meta><tp:nomenclature><label>﻿</label><tp:taxon-name>
                <object-id xmlns:xlink="http://www.w3.org/1999/xlink" content-type="arpha" xlink:type="simple">41DA750F-A9AA-520B-9DB8-4C0E4CB7A500</object-id>
                <tp:taxon-name-part taxon-name-part-type="genus" reg="Zasphinctus">Zasphinctus</tp:taxon-name-part>
                <tp:taxon-name-part taxon-name-part-type="species" reg="ndouri">ndouri</tp:taxon-name-part>
                <object-id xmlns:xlink="http://www.w3.org/1999/xlink" content-type="zoobank" xlink:type="simple">https://zoobank.org/D714D293-666C-407D-AC7C-91C8C619F1E5</object-id>
              </tp:taxon-name><tp:taxon-authority>Hita Garcia &amp; Gómez</tp:taxon-authority><tp:taxon-status xmlns:xlink="http://www.w3.org/1999/xlink" xlink:type="simple">sp. nov.</tp:taxon-status><xref ref-type="fig" rid="F3">Figs 3E</xref><xref ref-type="fig" rid="F4">, 4E</xref><xref ref-type="fig" rid="F5">, 5E</xref><xref ref-type="fig" rid="F6">, 6E</xref><xref ref-type="fig" rid="F7">, 7E</xref><xref ref-type="fig" rid="F8">, 8E</xref><xref ref-type="fig" rid="F10">, 10E</xref><xref ref-type="fig" rid="F11">, 11E</xref><xref ref-type="fig" rid="F12">, 12E</xref><xref ref-type="fig" rid="F13">, 13E</xref><xref ref-type="fig" rid="F14">, 14E</xref><xref ref-type="fig" rid="F15">, 15E</xref><xref ref-type="fig" rid="F16">, 16E</xref><xref ref-type="fig" rid="F17">, 17E</xref><xref ref-type="fig" rid="F18">, 18E</xref><xref ref-type="fig" rid="F19">, 19E</xref><xref ref-type="fig" rid="F20">, 20E</xref><xref ref-type="fig" rid="F21">, 21E</xref><xref ref-type="fig" rid="F28">, 28</xref></tp:nomenclature><tp:treatment-sec sec-type="type material" id="SECID0ENSCK"><title>Type material examined.</title><p><bold><italic>Holotype</italic></bold> • Pinned worker, Senegal, Kedougou, Neménick, Niokolo Koba 10 Km W (Niokolo Koba NP), savannah, Winkler, <named-content xmlns:xlink="http://www.w3.org/1999/xlink" content-type="dwc:verbatimCoordinates" xlink:type="simple"><named-content content-type="geo-json" specific-use="{&#34;type&#34;:&#34;Point&#34;,&#34;coordinates&#34;:[-12.781960,13.076400]}" id="NCID0E2SCK" xlink:type="simple">13.0764, -12.78196</named-content></named-content>, collection code KG05413, 1.-30.IV.2018 (<italic>A. Diallo</italic>) (<named-content xmlns:xlink="http://www.w3.org/1999/xlink" content-type="dwc:institutional_code" xlink:title="Royal Belgian Institute of Natural Sciences, Brussels, Belgium" xlink:href="http://grbio.org/institution/royal-belgian-institute-natural-sciences" xlink:type="simple">RBINS</named-content>: <ext-link xmlns:xlink="http://www.w3.org/1999/xlink" xlink:href="https://www.antweb.org/specimen.do?code=kgcol01883" ext-link-type="uri" xlink:type="simple">KGCOL01883</ext-link>). <bold><italic>Paratypes</italic></bold> • Eight pinned workers with same data as holotype (<named-content xmlns:xlink="http://www.w3.org/1999/xlink" content-type="dwc:institutional_code" xlink:title="California Academy of Sciences, San Francisco, USA" xlink:href="http://grbio.org/institution/california-academy-sciences" xlink:type="simple">CASC</named-content>: <ext-link xmlns:xlink="http://www.w3.org/1999/xlink" xlink:href="https://www.antweb.org/specimen.do?code=kgcol02264" ext-link-type="uri" xlink:type="simple">KGCOL02264</ext-link>; <abbrev xmlns:xlink="http://www.w3.org/1999/xlink" content-type="institution" xlink:title="Kiko Gómez Abal Collection, Barcelona, Spain" id="ABBRID0EZTCK" xlink:type="simple">KGAC</abbrev>: <ext-link xmlns:xlink="http://www.w3.org/1999/xlink" xlink:href="https://www.antweb.org/specimen.do?code=kgcol02258" ext-link-type="uri" xlink:type="simple">KGCOL02258</ext-link>; <abbrev xmlns:xlink="http://www.w3.org/1999/xlink" content-type="institution" xlink:title="Museu Nacional de História Natural e da Ciência, Lisbon, Portugal" id="ABBRID0EDUCK" xlink:type="simple">MNHNC</abbrev>: <ext-link xmlns:xlink="http://www.w3.org/1999/xlink" xlink:href="https://www.antweb.org/specimen.do?code=kgcol02259" ext-link-type="uri" xlink:type="simple">KGCOL02259</ext-link>; <named-content xmlns:xlink="http://www.w3.org/1999/xlink" content-type="dwc:institutional_code" xlink:title="The Natural History Museum, London, UK" xlink:href="http://grbio.org/institution/natural-history-museum-london" xlink:type="simple">NHMUK</named-content>: <ext-link xmlns:xlink="http://www.w3.org/1999/xlink" xlink:href="https://www.antweb.org/specimen.do?code=kgcol02262" ext-link-type="uri" xlink:type="simple">KGCOL02262</ext-link>; <named-content xmlns:xlink="http://www.w3.org/1999/xlink" content-type="dwc:institutional_code" xlink:title="Royal Belgian Institute of Natural Sciences, Brussels, Belgium" xlink:href="http://grbio.org/institution/royal-belgian-institute-natural-sciences" xlink:type="simple">RBINS</named-content>: <ext-link xmlns:xlink="http://www.w3.org/1999/xlink" xlink:href="https://www.antweb.org/specimen.do?code=kgcol02260" ext-link-type="uri" xlink:type="simple">KGCOL02260</ext-link>; <named-content xmlns:xlink="http://www.w3.org/1999/xlink" content-type="dwc:institutional_code" xlink:title="Iziko South African Museum, Cape Town, South Africa" xlink:href="http://grbio.org/institution/iziko-museums-cape-town" xlink:type="simple">SAMC</named-content>: <ext-link xmlns:xlink="http://www.w3.org/1999/xlink" xlink:href="https://www.antweb.org/specimen.do?code=kgcol02263" ext-link-type="uri" xlink:type="simple">KGCOL02263</ext-link>; <named-content xmlns:xlink="http://www.w3.org/1999/xlink" content-type="dwc:institutional_code" xlink:title="Museum für Naturkunde, Berlin, Germany" xlink:href="http://grbio.org/institution/museum-f%C3%BCr-naturkunde-2" xlink:type="simple">ZMHB</named-content>: <ext-link xmlns:xlink="http://www.w3.org/1999/xlink" xlink:href="https://www.antweb.org/specimen.do?code=kgcol02261" ext-link-type="uri" xlink:type="simple">KGCOL02261</ext-link>).</p><p><bold><italic>Cybertype</italic></bold> • Dataset of the holotype (<ext-link xmlns:xlink="http://www.w3.org/1999/xlink" xlink:href="https://www.antweb.org/specimen.do?code=kgcol01883" ext-link-type="uri" xlink:type="simple">KGCOL01883</ext-link>) consists of the volumetric raw data (in DICOM format), 3D surface model (in PLY format), still images of multiple body parts from surface volume renderings of 3D models, stacked digital colour images illustrating head in full-face view, profile and dorsal views of the body. The data is deposited at Zenodo (<ext-link xmlns:xlink="http://www.w3.org/1999/xlink" xlink:href="10.5281/zenodo.12593275" ext-link-type="doi" xlink:type="simple">https://doi.org/10.5281/zenodo.12593275</ext-link>) and can be freely accessed as virtual representation of the physical holotype. In addition to the data on Zenodo, we also provide a freely accessible 3D surface model at Sketchfab (<ext-link xmlns:xlink="http://www.w3.org/1999/xlink" xlink:href="https://skfb.ly/p7MpY" ext-link-type="uri" xlink:type="simple">https://skfb.ly/p7MpY</ext-link>).</p></tp:treatment-sec><tp:treatment-sec sec-type="Differential worker diagnosis" id="SECID0EQWCK"><title>Differential worker diagnosis.</title><p>With characters of the <italic><tp:taxon-name><tp:taxon-name-part taxon-name-part-type="genus" reg="Zasphinctus">Z.</tp:taxon-name-part><tp:taxon-name-part taxon-name-part-type="species" reg="sarowiwai">sarowiwai</tp:taxon-name-part></tp:taxon-name></italic> group plus the following: body size significantly larger (<abbrev xmlns:xlink="http://www.w3.org/1999/xlink" xlink:title="Head Length" id="ABBRID0EBXCK" xlink:type="simple">HL</abbrev> 0.73–0.77; <abbrev xmlns:xlink="http://www.w3.org/1999/xlink" xlink:title="Weber’s Length of Mesosoma" id="ABBRID0EFXCK" xlink:type="simple">WL</abbrev> 0.98–1.05); torular–posttorular complex in profile comparatively lower and funnel–shaped (Fig. <xref ref-type="fig" rid="F5">5E</xref>); vertexal margin very weak and dorsum smoothly rounding onto posterior face of head (Figs <xref ref-type="fig" rid="F6">6E</xref>, <xref ref-type="fig" rid="F7">7E</xref>); lateral arms of hypostomal carina strongly diverging anteriorly, relatively thick, and strongly angulate at widest points (Fig. <xref ref-type="fig" rid="F8">8E</xref>); postgenal sulcus weakly impressed and running halfway to occipital margin (Fig. <xref ref-type="fig" rid="F8">8E</xref>); posterodorsal margin of mesosoma continuous across its entire length (Figs <xref ref-type="fig" rid="F11">11E</xref>, <xref ref-type="fig" rid="F12">12E</xref>); subpetiolar process of petiole (AS II) in profile only weakly thickened anterior and ventral margins, weak concavity and no conspicuous fenestra (Fig. <xref ref-type="fig" rid="F13">13E</xref>); petiolar tergum in dorsal view relatively thicker: ~ 1.2 × broader than long (<abbrev xmlns:xlink="http://www.w3.org/1999/xlink" xlink:title="Dorsal Petiole Index: PTW / PTL × 100" id="ABBRID0EJYCK" xlink:type="simple">DPI</abbrev> 116–123) (Fig. <xref ref-type="fig" rid="F14">14E</xref>); abdominal sternum III in ventral view campaniform, comparatively broad and short, sides strongly rounded (Fig. <xref ref-type="fig" rid="F16">16E</xref>); posterior end of abdominal segment III in ventral view with transverse groove weak to absent, instead with irregular groves and rugosity (Fig. <xref ref-type="fig" rid="F16">16E</xref>); prora in anteroventral view well-developed with sharply and very regularly shaped lateroventral margins (Fig. <xref ref-type="fig" rid="F16">16E</xref>); abdominal segment VI in dorsal view moderately sized: around 1.7–1.8 × broader than long (<abbrev xmlns:xlink="http://www.w3.org/1999/xlink" xlink:title="Dorsal Abdominal Segment VI Index: A6W / A6L × 100" id="ABBRID0E4YCK" xlink:type="simple">DA6I</abbrev> 168–179) (Fig. <xref ref-type="fig" rid="F17">17E</xref>); girdling constrictions between abdominal segments IV, V, VI cross-ribbed (Fig. <xref ref-type="fig" rid="F18">18E</xref>); surface sculpture on cephalic dorsum and genae completely smooth and very shiny with moderately dense, deep, and moderately sized to large piliferous foveae (Figs <xref ref-type="fig" rid="F4">4E</xref>, <xref ref-type="fig" rid="F5">5E</xref>, <xref ref-type="fig" rid="F19">19E</xref>, <xref ref-type="fig" rid="F20">20E</xref>); general surface sculpture on mesosoma and metasoma almost completely smooth and very shiny with scattered, piliferous foveae (Figs <xref ref-type="fig" rid="F20">20E</xref>, <xref ref-type="fig" rid="F21">21E</xref>).</p></tp:treatment-sec><tp:treatment-sec sec-type="description" id="SECID0EB1CK"><title>Measurements and indices.</title><p>Morphometric data is based on eight workers from Senegal and can be seen in Table <xref ref-type="table" rid="T2">2</xref>, Suppl. material <xref ref-type="supplementary-material" rid="S3">3</xref>.</p></tp:treatment-sec><tp:treatment-sec sec-type="etymology" id="SECID0EP1CK"><title>Etymology.</title><p>The species epithet is a Latinised noun in the genitive case, dedicated to the Senegalese activist, composer, and musician Youssou N’Dour.</p></tp:treatment-sec><tp:treatment-sec sec-type="distribution" id="SECID0EU1CK"><title>Distribution and biology.</title><p>Currently, <italic><tp:taxon-name><tp:taxon-name-part taxon-name-part-type="genus" reg="Zasphinctus">Z.</tp:taxon-name-part><tp:taxon-name-part taxon-name-part-type="species" reg="ndouri">ndouri</tp:taxon-name-part></tp:taxon-name></italic> is only known from its type locality, the Niokolo Koba National Park in Senegal. Unlike the other species treated herein, <italic><tp:taxon-name><tp:taxon-name-part taxon-name-part-type="genus" reg="Zasphinctus">Z.</tp:taxon-name-part><tp:taxon-name-part taxon-name-part-type="species" reg="ndouri">ndouri</tp:taxon-name-part></tp:taxon-name></italic> was found in a tropical savanna habitat.</p><fig id="F28" position="float" orientation="portrait"><object-id xmlns:xlink="http://www.w3.org/1999/xlink" content-type="doi" xlink:type="simple">10.3897/zookeys.1223.131238.figure28</object-id><object-id xmlns:xlink="http://www.w3.org/1999/xlink" content-type="zenodo_dep_id" xlink:type="simple">14614571</object-id><object-id xmlns:xlink="http://www.w3.org/1999/xlink" content-type="arpha" xlink:type="simple">CB8C5705-9510-5163-9514-66D1BAE47D19</object-id><label>Figure 28.</label><caption><p>Shaded surface display volume renderings of 3D models of <italic><tp:taxon-name><tp:taxon-name-part taxon-name-part-type="genus" reg="Zasphinctus">Z.</tp:taxon-name-part><tp:taxon-name-part taxon-name-part-type="species" reg="ndouri">ndouri</tp:taxon-name-part></tp:taxon-name></italic> sp. nov. holotype (<ext-link xmlns:xlink="http://www.w3.org/1999/xlink" xlink:href="https://www.antweb.org/specimen.do?code=kgcol01883" ext-link-type="uri" xlink:type="simple">KGCOL01883</ext-link>) <bold>A</bold> full body in profile <bold>B</bold> full body in dorsal view <bold>C</bold> head in full-face view (with antennae) <bold>D</bold> head in full-face view (without antennae) <bold>E</bold> head in ventral view <bold>F</bold> abdominal segment II (petiole) in profile <bold>G</bold> abdominal segment II (petiole) in dorsal view <bold>H</bold> tergum of AS III in dorsal view <bold>I</bold> sternum of AS III in ventral view.</p></caption><graphic xmlns:xlink="http://www.w3.org/1999/xlink" xlink:href="zookeys-1223-001_article-131238__-g028.jpg" position="float" orientation="portrait" xlink:type="simple" id="oo_1213442.jpg"><uri content-type="original_file" xlink:type="simple">https://binary.pensoft.net/fig/1213442</uri></graphic></fig></tp:treatment-sec><tp:treatment-sec><!--Section generated to contain objects referenced in tp:taxon-treatment.--><fig id="F3" position="float" orientation="portrait"><object-id xmlns:xlink="http://www.w3.org/1999/xlink" content-type="doi" xlink:type="simple">10.3897/zookeys.1223.131238.figure3</object-id><object-id xmlns:xlink="http://www.w3.org/1999/xlink" content-type="zenodo_dep_id" xlink:type="simple">14614577</object-id><object-id xmlns:xlink="http://www.w3.org/1999/xlink" content-type="arpha" xlink:type="simple">7199092C-DEBB-5001-92DF-CA906B347FFB</object-id><label>Figure 3.</label><caption><p>Maps showing the known distribution ranges of Afrotropical <italic><tp:taxon-name><tp:taxon-name-part taxon-name-part-type="genus" reg="Zasphinctus">Zasphinctus</tp:taxon-name-part></tp:taxon-name></italic> species.</p></caption><graphic xmlns:xlink="http://www.w3.org/1999/xlink" xlink:href="zookeys-1223-001_article-131238__-g003.jpg" position="float" orientation="portrait" xlink:type="simple" id="oo_1213417.jpg"><uri content-type="original_file" xlink:type="simple">https://binary.pensoft.net/fig/1213417</uri></graphic></fig><fig id="F4" position="float" orientation="portrait"><object-id xmlns:xlink="http://www.w3.org/1999/xlink" content-type="doi" xlink:type="simple">10.3897/zookeys.1223.131238.figure4</object-id><object-id xmlns:xlink="http://www.w3.org/1999/xlink" content-type="zenodo_dep_id" xlink:type="simple">14614581</object-id><object-id xmlns:xlink="http://www.w3.org/1999/xlink" content-type="arpha" xlink:type="simple">04021660-DB80-579E-9102-0C9D3C85FDC2</object-id><label>Figure 4.</label><caption><p>Diagnostic plate showing still images from surface volume renderings of the head in full-face view (the remainder of the body virtually removed) (torular-posttorular complex in semi-transparent red; anterior projections of parafrontal ridges in semi-transparent yellow) <bold>A</bold><italic><tp:taxon-name><tp:taxon-name-part taxon-name-part-type="genus" reg="Zasphinctus">Z.</tp:taxon-name-part><tp:taxon-name-part taxon-name-part-type="species" reg="aprilia">aprilia</tp:taxon-name-part></tp:taxon-name></italic> sp. nov. holotype (<ext-link xmlns:xlink="http://www.w3.org/1999/xlink" xlink:href="http://www.antweb.org/specimen/CASENT0764763" ext-link-type="uri" xlink:type="simple">CASENT0764763</ext-link>) <bold>B</bold><italic><tp:taxon-name><tp:taxon-name-part taxon-name-part-type="genus" reg="Zasphinctus">Z.</tp:taxon-name-part><tp:taxon-name-part taxon-name-part-type="species" reg="kouakoui">kouakoui</tp:taxon-name-part></tp:taxon-name></italic> sp. nov. paratype (<ext-link xmlns:xlink="http://www.w3.org/1999/xlink" xlink:href="http://www.antweb.org/specimen/CASENT0764653" ext-link-type="uri" xlink:type="simple">CASENT0764653</ext-link>) <bold>C</bold><italic><tp:taxon-name><tp:taxon-name-part taxon-name-part-type="genus" reg="Zasphinctus">Z.</tp:taxon-name-part><tp:taxon-name-part taxon-name-part-type="species" reg="lolae">lolae</tp:taxon-name-part></tp:taxon-name></italic> sp. nov. holotype (<ext-link xmlns:xlink="http://www.w3.org/1999/xlink" xlink:href="https://www.antweb.org/specimen.do?code=kgcol02270" ext-link-type="uri" xlink:type="simple">KGCOL02270</ext-link>) <bold>D</bold><italic><tp:taxon-name><tp:taxon-name-part taxon-name-part-type="genus" reg="Zasphinctus">Z.</tp:taxon-name-part><tp:taxon-name-part taxon-name-part-type="species" reg="lumumbai">lumumbai</tp:taxon-name-part></tp:taxon-name></italic> sp. nov. holotype (<ext-link xmlns:xlink="http://www.w3.org/1999/xlink" xlink:href="https://www.antweb.org/specimen.do?code=mracfor001007" ext-link-type="uri" xlink:type="simple">MRACFOR0010007</ext-link>) <bold>E</bold><italic><tp:taxon-name><tp:taxon-name-part taxon-name-part-type="genus" reg="Zasphinctus">Z.</tp:taxon-name-part><tp:taxon-name-part taxon-name-part-type="species" reg="ndouri">ndouri</tp:taxon-name-part></tp:taxon-name></italic> sp. nov. holotype (<ext-link xmlns:xlink="http://www.w3.org/1999/xlink" xlink:href="https://www.antweb.org/specimen.do?code=kgcol01883" ext-link-type="uri" xlink:type="simple">KGCOL01883</ext-link>) <bold>F</bold><italic><tp:taxon-name><tp:taxon-name-part taxon-name-part-type="genus" reg="Zasphinctus">Z.</tp:taxon-name-part><tp:taxon-name-part taxon-name-part-type="species" reg="obamai">obamai</tp:taxon-name-part></tp:taxon-name></italic> Hita Garcia, 2017 holotype (<ext-link xmlns:xlink="http://www.w3.org/1999/xlink" xlink:href="http://www.antweb.org/specimen/CASENT0764125" ext-link-type="uri" xlink:type="simple">CASENT0764125</ext-link>) <bold>G</bold><italic><tp:taxon-name><tp:taxon-name-part taxon-name-part-type="genus" reg="Zasphinctus">Z.</tp:taxon-name-part><tp:taxon-name-part taxon-name-part-type="species" reg="sarowiwai">sarowiwai</tp:taxon-name-part></tp:taxon-name></italic> Hita Garcia, 2017 holotype (<ext-link xmlns:xlink="http://www.w3.org/1999/xlink" xlink:href="http://www.antweb.org/specimen/CASENT0764654" ext-link-type="uri" xlink:type="simple">CASENT0764654</ext-link>) <bold>H</bold><italic><tp:taxon-name><tp:taxon-name-part taxon-name-part-type="genus" reg="Zasphinctus">Z.</tp:taxon-name-part><tp:taxon-name-part taxon-name-part-type="species" reg="wilsoni">wilsoni</tp:taxon-name-part></tp:taxon-name></italic> Hita Garcia, 2017 holotype (<ext-link xmlns:xlink="http://www.w3.org/1999/xlink" xlink:href="https://www.antweb.org/specimen.do?code=mcz-ent00512764" ext-link-type="uri" xlink:type="simple">MCZ-ENT00512764</ext-link>).</p></caption><graphic xmlns:xlink="http://www.w3.org/1999/xlink" xlink:href="zookeys-1223-001_article-131238__-g004.jpg" position="float" orientation="portrait" xlink:type="simple" id="oo_1213418.jpg"><uri content-type="original_file" xlink:type="simple">https://binary.pensoft.net/fig/1213418</uri></graphic></fig><fig id="F5" position="float" orientation="portrait"><object-id xmlns:xlink="http://www.w3.org/1999/xlink" content-type="doi" xlink:type="simple">10.3897/zookeys.1223.131238.figure5</object-id><object-id xmlns:xlink="http://www.w3.org/1999/xlink" content-type="zenodo_dep_id" xlink:type="simple">14614583</object-id><object-id xmlns:xlink="http://www.w3.org/1999/xlink" content-type="arpha" xlink:type="simple">97AA3224-E46A-5AF5-9D84-4127BC6383F2</object-id><label>Figure 5.</label><caption><p>Diagnostic plate showing still images from surface volume renderings of the head in profile view (the remainder of the body virtually removed) (torular-posttorular complex in semi-transparent red) <bold>A</bold><italic><tp:taxon-name><tp:taxon-name-part taxon-name-part-type="genus" reg="Zasphinctus">Z.</tp:taxon-name-part><tp:taxon-name-part taxon-name-part-type="species" reg="aprilia">aprilia</tp:taxon-name-part></tp:taxon-name></italic> sp. nov. holotype (<ext-link xmlns:xlink="http://www.w3.org/1999/xlink" xlink:href="http://www.antweb.org/specimen/CASENT0764763" ext-link-type="uri" xlink:type="simple">CASENT0764763</ext-link>) <bold>B</bold><italic><tp:taxon-name><tp:taxon-name-part taxon-name-part-type="genus" reg="Zasphinctus">Z.</tp:taxon-name-part><tp:taxon-name-part taxon-name-part-type="species" reg="kouakoui">kouakoui</tp:taxon-name-part></tp:taxon-name></italic> sp. nov. paratype (<ext-link xmlns:xlink="http://www.w3.org/1999/xlink" xlink:href="http://www.antweb.org/specimen/CASENT0764653" ext-link-type="uri" xlink:type="simple">CASENT0764653</ext-link>) <bold>C</bold><italic><tp:taxon-name><tp:taxon-name-part taxon-name-part-type="genus" reg="Zasphinctus">Z.</tp:taxon-name-part><tp:taxon-name-part taxon-name-part-type="species" reg="lolae">lolae</tp:taxon-name-part></tp:taxon-name></italic> sp. nov. paratype (<ext-link xmlns:xlink="http://www.w3.org/1999/xlink" xlink:href="http://www.antweb.org/specimen/CASENT0764651" ext-link-type="uri" xlink:type="simple">CASENT0764651</ext-link>) <bold>D</bold><italic><tp:taxon-name><tp:taxon-name-part taxon-name-part-type="genus" reg="Zasphinctus">Z.</tp:taxon-name-part><tp:taxon-name-part taxon-name-part-type="species" reg="lumumbai">lumumbai</tp:taxon-name-part></tp:taxon-name></italic> sp. nov. holotype (KGCOL02270) <bold>E</bold><italic><tp:taxon-name><tp:taxon-name-part taxon-name-part-type="genus" reg="Zasphinctus">Z.</tp:taxon-name-part><tp:taxon-name-part taxon-name-part-type="species" reg="ndouri">ndouri</tp:taxon-name-part></tp:taxon-name></italic> sp. nov. holotype (<ext-link xmlns:xlink="http://www.w3.org/1999/xlink" xlink:href="https://www.antweb.org/specimen.do?code=kgcol01883" ext-link-type="uri" xlink:type="simple">KGCOL01883</ext-link>) <bold>F</bold><italic><tp:taxon-name><tp:taxon-name-part taxon-name-part-type="genus" reg="Zasphinctus">Z.</tp:taxon-name-part><tp:taxon-name-part taxon-name-part-type="species" reg="obamai">obamai</tp:taxon-name-part></tp:taxon-name></italic> Hita Garcia, 2017 holotype (<ext-link xmlns:xlink="http://www.w3.org/1999/xlink" xlink:href="http://www.antweb.org/specimen/CASENT0764125" ext-link-type="uri" xlink:type="simple">CASENT0764125</ext-link>) <bold>G</bold><italic><tp:taxon-name><tp:taxon-name-part taxon-name-part-type="genus" reg="Zasphinctus">Z.</tp:taxon-name-part><tp:taxon-name-part taxon-name-part-type="species" reg="sarowiwai">sarowiwai</tp:taxon-name-part></tp:taxon-name></italic> Hita Garcia, 2017 holotype (<ext-link xmlns:xlink="http://www.w3.org/1999/xlink" xlink:href="http://www.antweb.org/specimen/CASENT0764654" ext-link-type="uri" xlink:type="simple">CASENT0764654</ext-link>) <bold>H</bold><italic><tp:taxon-name><tp:taxon-name-part taxon-name-part-type="genus" reg="Zasphinctus">Z.</tp:taxon-name-part><tp:taxon-name-part taxon-name-part-type="species" reg="wilsoni">wilsoni</tp:taxon-name-part></tp:taxon-name></italic> Hita Garcia, 2017 holotype (<ext-link xmlns:xlink="http://www.w3.org/1999/xlink" xlink:href="https://www.antweb.org/specimen.do?code=mcz-ent00512764" ext-link-type="uri" xlink:type="simple">MCZ-ENT00512764</ext-link>).</p></caption><graphic xmlns:xlink="http://www.w3.org/1999/xlink" xlink:href="zookeys-1223-001_article-131238__-g005.jpg" position="float" orientation="portrait" xlink:type="simple" id="oo_1213419.jpg"><uri content-type="original_file" xlink:type="simple">https://binary.pensoft.net/fig/1213419</uri></graphic></fig><fig id="F6" position="float" orientation="portrait"><object-id xmlns:xlink="http://www.w3.org/1999/xlink" content-type="doi" xlink:type="simple">10.3897/zookeys.1223.131238.figure6</object-id><object-id xmlns:xlink="http://www.w3.org/1999/xlink" content-type="zenodo_dep_id" xlink:type="simple">14614585</object-id><object-id xmlns:xlink="http://www.w3.org/1999/xlink" content-type="arpha" xlink:type="simple">AA210AA6-67FB-5A65-B4AC-08DF7FCACF0B</object-id><label>Figure 6.</label><caption><p>Diagnostic plate showing still images from surface volume renderings of the head in posterodorsal view (the remainder of the body virtually removed) (occipital margin in semi-transparent red; vertexal margin in semi-transparent yellow) <bold>A</bold><italic><tp:taxon-name><tp:taxon-name-part taxon-name-part-type="genus" reg="Zasphinctus">Z.</tp:taxon-name-part><tp:taxon-name-part taxon-name-part-type="species" reg="aprilia">aprilia</tp:taxon-name-part></tp:taxon-name></italic> sp. nov. holotype (<ext-link xmlns:xlink="http://www.w3.org/1999/xlink" xlink:href="http://www.antweb.org/specimen/CASENT0764763" ext-link-type="uri" xlink:type="simple">CASENT0764763</ext-link>) <bold>B</bold><italic><tp:taxon-name><tp:taxon-name-part taxon-name-part-type="genus" reg="Zasphinctus">Z.</tp:taxon-name-part><tp:taxon-name-part taxon-name-part-type="species" reg="kouakoui">kouakoui</tp:taxon-name-part></tp:taxon-name></italic> sp. nov. paratype (<ext-link xmlns:xlink="http://www.w3.org/1999/xlink" xlink:href="http://www.antweb.org/specimen/CASENT0764653" ext-link-type="uri" xlink:type="simple">CASENT0764653</ext-link>) <bold>C</bold><italic><tp:taxon-name><tp:taxon-name-part taxon-name-part-type="genus" reg="Zasphinctus">Z.</tp:taxon-name-part><tp:taxon-name-part taxon-name-part-type="species" reg="lolae">lolae</tp:taxon-name-part></tp:taxon-name></italic> sp. nov. holotype (<ext-link xmlns:xlink="http://www.w3.org/1999/xlink" xlink:href="https://www.antweb.org/specimen.do?code=kgcol02270" ext-link-type="uri" xlink:type="simple">KGCOL02270</ext-link>) <bold>D</bold><italic><tp:taxon-name><tp:taxon-name-part taxon-name-part-type="genus" reg="Zasphinctus">Z.</tp:taxon-name-part><tp:taxon-name-part taxon-name-part-type="species" reg="lumumbai">lumumbai</tp:taxon-name-part></tp:taxon-name></italic> sp. nov. holotype (<ext-link xmlns:xlink="http://www.w3.org/1999/xlink" xlink:href="https://www.antweb.org/specimen.do?code=mracfor001007" ext-link-type="uri" xlink:type="simple">MRACFOR0010007</ext-link>) <bold>E</bold><italic><tp:taxon-name><tp:taxon-name-part taxon-name-part-type="genus" reg="Zasphinctus">Z.</tp:taxon-name-part><tp:taxon-name-part taxon-name-part-type="species" reg="ndouri">ndouri</tp:taxon-name-part></tp:taxon-name></italic> sp. nov. holotype (<ext-link xmlns:xlink="http://www.w3.org/1999/xlink" xlink:href="https://www.antweb.org/specimen.do?code=kgcol01883" ext-link-type="uri" xlink:type="simple">KGCOL01883</ext-link>) <bold>F</bold><italic><tp:taxon-name><tp:taxon-name-part taxon-name-part-type="genus" reg="Zasphinctus">Z.</tp:taxon-name-part><tp:taxon-name-part taxon-name-part-type="species" reg="obamai">obamai</tp:taxon-name-part></tp:taxon-name></italic> Hita Garcia, 2017 holotype (<ext-link xmlns:xlink="http://www.w3.org/1999/xlink" xlink:href="http://www.antweb.org/specimen/CASENT0764125" ext-link-type="uri" xlink:type="simple">CASENT0764125</ext-link>) <bold>G</bold><italic><tp:taxon-name><tp:taxon-name-part taxon-name-part-type="genus" reg="Zasphinctus">Z.</tp:taxon-name-part><tp:taxon-name-part taxon-name-part-type="species" reg="sarowiwai">sarowiwai</tp:taxon-name-part></tp:taxon-name></italic> Hita Garcia, 2017 holotype (<ext-link xmlns:xlink="http://www.w3.org/1999/xlink" xlink:href="http://www.antweb.org/specimen/CASENT0764654" ext-link-type="uri" xlink:type="simple">CASENT0764654</ext-link>) <bold>H</bold><italic><tp:taxon-name><tp:taxon-name-part taxon-name-part-type="genus" reg="Zasphinctus">Z.</tp:taxon-name-part><tp:taxon-name-part taxon-name-part-type="species" reg="wilsoni">wilsoni</tp:taxon-name-part></tp:taxon-name></italic> Hita Garcia, 2017 holotype (<ext-link xmlns:xlink="http://www.w3.org/1999/xlink" xlink:href="https://www.antweb.org/specimen.do?code=mcz-ent00512764" ext-link-type="uri" xlink:type="simple">MCZ-ENT00512764</ext-link>).</p></caption><graphic xmlns:xlink="http://www.w3.org/1999/xlink" xlink:href="zookeys-1223-001_article-131238__-g006.jpg" position="float" orientation="portrait" xlink:type="simple" id="oo_1213420.jpg"><uri content-type="original_file" xlink:type="simple">https://binary.pensoft.net/fig/1213420</uri></graphic></fig><fig id="F7" position="float" orientation="portrait"><object-id xmlns:xlink="http://www.w3.org/1999/xlink" content-type="doi" xlink:type="simple">10.3897/zookeys.1223.131238.figure7</object-id><object-id xmlns:xlink="http://www.w3.org/1999/xlink" content-type="zenodo_dep_id" xlink:type="simple">14614587</object-id><object-id xmlns:xlink="http://www.w3.org/1999/xlink" content-type="arpha" xlink:type="simple">8FFB3CAE-4AD6-5AE9-965A-D37F997C278B</object-id><label>Figure 7.</label><caption><p>Diagnostic plate showing still images from surface volume renderings of the head in posterior view (the remainder of the body virtually removed) (occipital margin in semi-transparent red; vertexal margin in semi-transparent yellow) <bold>A</bold><italic><tp:taxon-name><tp:taxon-name-part taxon-name-part-type="genus" reg="Zasphinctus">Z.</tp:taxon-name-part><tp:taxon-name-part taxon-name-part-type="species" reg="aprilia">aprilia</tp:taxon-name-part></tp:taxon-name></italic> sp. nov. holotype (<ext-link xmlns:xlink="http://www.w3.org/1999/xlink" xlink:href="http://www.antweb.org/specimen/CASENT0764763" ext-link-type="uri" xlink:type="simple">CASENT0764763</ext-link>) <bold>B</bold><italic><tp:taxon-name><tp:taxon-name-part taxon-name-part-type="genus" reg="Zasphinctus">Z.</tp:taxon-name-part><tp:taxon-name-part taxon-name-part-type="species" reg="kouakoui">kouakoui</tp:taxon-name-part></tp:taxon-name></italic> sp. nov. paratype (<ext-link xmlns:xlink="http://www.w3.org/1999/xlink" xlink:href="http://www.antweb.org/specimen/CASENT0764653" ext-link-type="uri" xlink:type="simple">CASENT0764653</ext-link>) <bold>C</bold><italic><tp:taxon-name><tp:taxon-name-part taxon-name-part-type="genus" reg="Zasphinctus">Z.</tp:taxon-name-part><tp:taxon-name-part taxon-name-part-type="species" reg="lolae">lolae</tp:taxon-name-part></tp:taxon-name></italic> sp. nov. holotype (<ext-link xmlns:xlink="http://www.w3.org/1999/xlink" xlink:href="https://www.antweb.org/specimen.do?code=kgcol02270" ext-link-type="uri" xlink:type="simple">KGCOL02270</ext-link>) <bold>D</bold><italic><tp:taxon-name><tp:taxon-name-part taxon-name-part-type="genus" reg="Zasphinctus">Z.</tp:taxon-name-part><tp:taxon-name-part taxon-name-part-type="species" reg="lumumbai">lumumbai</tp:taxon-name-part></tp:taxon-name></italic> sp. nov. holotype (<ext-link xmlns:xlink="http://www.w3.org/1999/xlink" xlink:href="https://www.antweb.org/specimen.do?code=mracfor001007" ext-link-type="uri" xlink:type="simple">MRACFOR0010007</ext-link>) <bold>E</bold><italic><tp:taxon-name><tp:taxon-name-part taxon-name-part-type="genus" reg="Zasphinctus">Z.</tp:taxon-name-part><tp:taxon-name-part taxon-name-part-type="species" reg="ndouri">ndouri</tp:taxon-name-part></tp:taxon-name></italic> sp. nov. holotype (<ext-link xmlns:xlink="http://www.w3.org/1999/xlink" xlink:href="https://www.antweb.org/specimen.do?code=kgcol01883" ext-link-type="uri" xlink:type="simple">KGCOL01883</ext-link>) <bold>F</bold><italic><tp:taxon-name><tp:taxon-name-part taxon-name-part-type="genus" reg="Zasphinctus">Z.</tp:taxon-name-part><tp:taxon-name-part taxon-name-part-type="species" reg="obamai">obamai</tp:taxon-name-part></tp:taxon-name></italic> Hita Garcia, 2017 holotype (<ext-link xmlns:xlink="http://www.w3.org/1999/xlink" xlink:href="http://www.antweb.org/specimen/CASENT0764125" ext-link-type="uri" xlink:type="simple">CASENT0764125</ext-link>) <bold>G</bold><italic><tp:taxon-name><tp:taxon-name-part taxon-name-part-type="genus" reg="Zasphinctus">Z.</tp:taxon-name-part><tp:taxon-name-part taxon-name-part-type="species" reg="sarowiwai">sarowiwai</tp:taxon-name-part></tp:taxon-name></italic> Hita Garcia, 2017 holotype (<ext-link xmlns:xlink="http://www.w3.org/1999/xlink" xlink:href="http://www.antweb.org/specimen/CASENT0764654" ext-link-type="uri" xlink:type="simple">CASENT0764654</ext-link>) <bold>H</bold><italic><tp:taxon-name><tp:taxon-name-part taxon-name-part-type="genus" reg="Zasphinctus">Z.</tp:taxon-name-part><tp:taxon-name-part taxon-name-part-type="species" reg="wilsoni">wilsoni</tp:taxon-name-part></tp:taxon-name></italic> Hita Garcia, 2017 holotype (<ext-link xmlns:xlink="http://www.w3.org/1999/xlink" xlink:href="https://www.antweb.org/specimen.do?code=mcz-ent00512764" ext-link-type="uri" xlink:type="simple">MCZ-ENT00512764</ext-link>).</p></caption><graphic xmlns:xlink="http://www.w3.org/1999/xlink" xlink:href="zookeys-1223-001_article-131238__-g007.jpg" position="float" orientation="portrait" xlink:type="simple" id="oo_1213421.jpg"><uri content-type="original_file" xlink:type="simple">https://binary.pensoft.net/fig/1213421</uri></graphic></fig><fig id="F8" position="float" orientation="portrait"><object-id xmlns:xlink="http://www.w3.org/1999/xlink" content-type="doi" xlink:type="simple">10.3897/zookeys.1223.131238.figure8</object-id><object-id xmlns:xlink="http://www.w3.org/1999/xlink" content-type="zenodo_dep_id" xlink:type="simple">14614589</object-id><object-id xmlns:xlink="http://www.w3.org/1999/xlink" content-type="arpha" xlink:type="simple">4FC47EFC-4F3A-5FCE-B475-612E831A7834</object-id><label>Figure 8.</label><caption><p>Diagnostic plate showing still images from surface volume renderings of the head in ventral view (the remainder of the body virtually removed) (hypostoma in semi-transparent red; postgenal sulcus in semi-transparent yellow; postoccipital carina in semi-transparent green) <bold>A</bold><italic><tp:taxon-name><tp:taxon-name-part taxon-name-part-type="genus" reg="Zasphinctus">Z.</tp:taxon-name-part><tp:taxon-name-part taxon-name-part-type="species" reg="aprilia">aprilia</tp:taxon-name-part></tp:taxon-name></italic> sp. nov. holotype (<ext-link xmlns:xlink="http://www.w3.org/1999/xlink" xlink:href="http://www.antweb.org/specimen/CASENT0764763" ext-link-type="uri" xlink:type="simple">CASENT0764763</ext-link>) <bold>B</bold><italic><tp:taxon-name><tp:taxon-name-part taxon-name-part-type="genus" reg="Zasphinctus">Z.</tp:taxon-name-part><tp:taxon-name-part taxon-name-part-type="species" reg="kouakoui">kouakoui</tp:taxon-name-part></tp:taxon-name></italic> sp. nov. paratype (<ext-link xmlns:xlink="http://www.w3.org/1999/xlink" xlink:href="http://www.antweb.org/specimen/CASENT0764653" ext-link-type="uri" xlink:type="simple">CASENT0764653</ext-link>) <bold>C</bold><italic><tp:taxon-name><tp:taxon-name-part taxon-name-part-type="genus" reg="Zasphinctus">Z.</tp:taxon-name-part><tp:taxon-name-part taxon-name-part-type="species" reg="lolae">lolae</tp:taxon-name-part></tp:taxon-name></italic> sp. nov. paratype (<ext-link xmlns:xlink="http://www.w3.org/1999/xlink" xlink:href="http://www.antweb.org/specimen/CASENT0764651" ext-link-type="uri" xlink:type="simple">CASENT0764651</ext-link>) <bold>D</bold><italic><tp:taxon-name><tp:taxon-name-part taxon-name-part-type="genus" reg="Zasphinctus">Z.</tp:taxon-name-part><tp:taxon-name-part taxon-name-part-type="species" reg="lumumbai">lumumbai</tp:taxon-name-part></tp:taxon-name></italic> sp. nov. holotype (<ext-link xmlns:xlink="http://www.w3.org/1999/xlink" xlink:href="https://www.antweb.org/specimen.do?code=mracfor001007" ext-link-type="uri" xlink:type="simple">MRACFOR0010007</ext-link>) <bold>E</bold><italic><tp:taxon-name><tp:taxon-name-part taxon-name-part-type="genus" reg="Zasphinctus">Z.</tp:taxon-name-part><tp:taxon-name-part taxon-name-part-type="species" reg="ndouri">ndouri</tp:taxon-name-part></tp:taxon-name></italic> sp. nov. holotype (<ext-link xmlns:xlink="http://www.w3.org/1999/xlink" xlink:href="https://www.antweb.org/specimen.do?code=kgcol01883" ext-link-type="uri" xlink:type="simple">KGCOL01883</ext-link>) <bold>F</bold><italic><tp:taxon-name><tp:taxon-name-part taxon-name-part-type="genus" reg="Zasphinctus">Z.</tp:taxon-name-part><tp:taxon-name-part taxon-name-part-type="species" reg="obamai">obamai</tp:taxon-name-part></tp:taxon-name></italic> Hita Garcia, 2017 holotype (<ext-link xmlns:xlink="http://www.w3.org/1999/xlink" xlink:href="http://www.antweb.org/specimen/CASENT0764125" ext-link-type="uri" xlink:type="simple">CASENT0764125</ext-link>) <bold>G</bold><italic><tp:taxon-name><tp:taxon-name-part taxon-name-part-type="genus" reg="Zasphinctus">Z.</tp:taxon-name-part><tp:taxon-name-part taxon-name-part-type="species" reg="sarowiwai">sarowiwai</tp:taxon-name-part></tp:taxon-name></italic> Hita Garcia, 2017 paratype (<ext-link xmlns:xlink="http://www.w3.org/1999/xlink" xlink:href="http://www.antweb.org/specimen/CASENT0764650" ext-link-type="uri" xlink:type="simple">CASENT0764650</ext-link>) <bold>H</bold><italic><tp:taxon-name><tp:taxon-name-part taxon-name-part-type="genus" reg="Zasphinctus">Z.</tp:taxon-name-part><tp:taxon-name-part taxon-name-part-type="species" reg="wilsoni">wilsoni</tp:taxon-name-part></tp:taxon-name></italic> Hita Garcia, 2017 holotype (<ext-link xmlns:xlink="http://www.w3.org/1999/xlink" xlink:href="https://www.antweb.org/specimen.do?code=mcz-ent00512764" ext-link-type="uri" xlink:type="simple">MCZ-ENT00512764</ext-link>).</p></caption><graphic xmlns:xlink="http://www.w3.org/1999/xlink" xlink:href="zookeys-1223-001_article-131238__-g008.jpg" position="float" orientation="portrait" xlink:type="simple" id="oo_1213422.jpg"><uri content-type="original_file" xlink:type="simple">https://binary.pensoft.net/fig/1213422</uri></graphic></fig><fig id="F10" position="float" orientation="portrait"><object-id xmlns:xlink="http://www.w3.org/1999/xlink" content-type="doi" xlink:type="simple">10.3897/zookeys.1223.131238.figure10</object-id><object-id xmlns:xlink="http://www.w3.org/1999/xlink" content-type="zenodo_dep_id" xlink:type="simple">14614527</object-id><object-id xmlns:xlink="http://www.w3.org/1999/xlink" content-type="arpha" xlink:type="simple">6A15C961-15C4-5436-8AFC-04C2C4D95DD5</object-id><label>Figure 10.</label><caption><p>Diagnostic plate showing still images from surface volume renderings of the mesosoma in profile view (the remainder of the body virtually removed) (pleural endophragmal pit concavity in semi-transparent yellow) <bold>A</bold><italic><tp:taxon-name><tp:taxon-name-part taxon-name-part-type="genus" reg="Zasphinctus">Z.</tp:taxon-name-part><tp:taxon-name-part taxon-name-part-type="species" reg="aprilia">aprilia</tp:taxon-name-part></tp:taxon-name></italic> sp. nov. holotype (<ext-link xmlns:xlink="http://www.w3.org/1999/xlink" xlink:href="http://www.antweb.org/specimen/CASENT0764763" ext-link-type="uri" xlink:type="simple">CASENT0764763</ext-link>) <bold>B</bold><italic><tp:taxon-name><tp:taxon-name-part taxon-name-part-type="genus" reg="Zasphinctus">Z.</tp:taxon-name-part><tp:taxon-name-part taxon-name-part-type="species" reg="kouakoui">kouakoui</tp:taxon-name-part></tp:taxon-name></italic> sp. nov. paratype (<ext-link xmlns:xlink="http://www.w3.org/1999/xlink" xlink:href="http://www.antweb.org/specimen/CASENT0764653" ext-link-type="uri" xlink:type="simple">CASENT0764653</ext-link>) <bold>C</bold><italic><tp:taxon-name><tp:taxon-name-part taxon-name-part-type="genus" reg="Zasphinctus">Z.</tp:taxon-name-part><tp:taxon-name-part taxon-name-part-type="species" reg="lolae">lolae</tp:taxon-name-part></tp:taxon-name></italic> sp. nov. holotype (<ext-link xmlns:xlink="http://www.w3.org/1999/xlink" xlink:href="https://www.antweb.org/specimen.do?code=kgcol02270" ext-link-type="uri" xlink:type="simple">KGCOL02270</ext-link>) <bold>D</bold><italic><tp:taxon-name><tp:taxon-name-part taxon-name-part-type="genus" reg="Zasphinctus">Z.</tp:taxon-name-part><tp:taxon-name-part taxon-name-part-type="species" reg="lumumbai">lumumbai</tp:taxon-name-part></tp:taxon-name></italic> sp. nov. holotype (<ext-link xmlns:xlink="http://www.w3.org/1999/xlink" xlink:href="https://www.antweb.org/specimen.do?code=mracfor001007" ext-link-type="uri" xlink:type="simple">MRACFOR0010007</ext-link>) <bold>E</bold><italic><tp:taxon-name><tp:taxon-name-part taxon-name-part-type="genus" reg="Zasphinctus">Z.</tp:taxon-name-part><tp:taxon-name-part taxon-name-part-type="species" reg="ndouri">ndouri</tp:taxon-name-part></tp:taxon-name></italic> sp. nov. holotype (<ext-link xmlns:xlink="http://www.w3.org/1999/xlink" xlink:href="https://www.antweb.org/specimen.do?code=kgcol01883" ext-link-type="uri" xlink:type="simple">KGCOL01883</ext-link>) <bold>F</bold><italic><tp:taxon-name><tp:taxon-name-part taxon-name-part-type="genus" reg="Zasphinctus">Z.</tp:taxon-name-part><tp:taxon-name-part taxon-name-part-type="species" reg="obamai">obamai</tp:taxon-name-part></tp:taxon-name></italic> Hita Garcia, 2017 holotype (<ext-link xmlns:xlink="http://www.w3.org/1999/xlink" xlink:href="http://www.antweb.org/specimen/CASENT0764125" ext-link-type="uri" xlink:type="simple">CASENT0764125</ext-link>) <bold>G</bold><italic><tp:taxon-name><tp:taxon-name-part taxon-name-part-type="genus" reg="Zasphinctus">Z.</tp:taxon-name-part><tp:taxon-name-part taxon-name-part-type="species" reg="sarowiwai">sarowiwai</tp:taxon-name-part></tp:taxon-name></italic> Hita Garcia, 2017 paratype (<ext-link xmlns:xlink="http://www.w3.org/1999/xlink" xlink:href="http://www.antweb.org/specimen/CASENT0764650" ext-link-type="uri" xlink:type="simple">CASENT0764650</ext-link>) <bold>H</bold><italic><tp:taxon-name><tp:taxon-name-part taxon-name-part-type="genus" reg="Zasphinctus">Z.</tp:taxon-name-part><tp:taxon-name-part taxon-name-part-type="species" reg="wilsoni">wilsoni</tp:taxon-name-part></tp:taxon-name></italic> Hita Garcia, 2017 holotype (<ext-link xmlns:xlink="http://www.w3.org/1999/xlink" xlink:href="https://www.antweb.org/specimen.do?code=mcz-ent00512764" ext-link-type="uri" xlink:type="simple">MCZ-ENT00512764</ext-link>).</p></caption><graphic xmlns:xlink="http://www.w3.org/1999/xlink" xlink:href="zookeys-1223-001_article-131238__-g010.jpg" position="float" orientation="portrait" xlink:type="simple" id="oo_1213424.jpg"><uri content-type="original_file" xlink:type="simple">https://binary.pensoft.net/fig/1213424</uri></graphic></fig><fig id="F11" position="float" orientation="portrait"><object-id xmlns:xlink="http://www.w3.org/1999/xlink" content-type="doi" xlink:type="simple">10.3897/zookeys.1223.131238.figure11</object-id><object-id xmlns:xlink="http://www.w3.org/1999/xlink" content-type="zenodo_dep_id" xlink:type="simple">14614529</object-id><object-id xmlns:xlink="http://www.w3.org/1999/xlink" content-type="arpha" xlink:type="simple">2967919D-FEDC-560D-A174-1299EE75C04B</object-id><label>Figure 11.</label><caption><p>Diagnostic plate showing still images from surface volume renderings of the mesosoma in dorsal view (the remainder of the body virtually removed) <bold>A</bold><italic><tp:taxon-name><tp:taxon-name-part taxon-name-part-type="genus" reg="Zasphinctus">Z.</tp:taxon-name-part><tp:taxon-name-part taxon-name-part-type="species" reg="aprilia">aprilia</tp:taxon-name-part></tp:taxon-name></italic> sp. nov. holotype (<ext-link xmlns:xlink="http://www.w3.org/1999/xlink" xlink:href="http://www.antweb.org/specimen/CASENT0764763" ext-link-type="uri" xlink:type="simple">CASENT0764763</ext-link>) <bold>B</bold><italic><tp:taxon-name><tp:taxon-name-part taxon-name-part-type="genus" reg="Zasphinctus">Z.</tp:taxon-name-part><tp:taxon-name-part taxon-name-part-type="species" reg="kouakoui">kouakoui</tp:taxon-name-part></tp:taxon-name></italic> sp. nov. paratype (<ext-link xmlns:xlink="http://www.w3.org/1999/xlink" xlink:href="http://www.antweb.org/specimen/CASENT0764653" ext-link-type="uri" xlink:type="simple">CASENT0764653</ext-link>) <bold>C</bold><italic><tp:taxon-name><tp:taxon-name-part taxon-name-part-type="genus" reg="Zasphinctus">Z.</tp:taxon-name-part><tp:taxon-name-part taxon-name-part-type="species" reg="lolae">lolae</tp:taxon-name-part></tp:taxon-name></italic> sp. nov. holotype (<ext-link xmlns:xlink="http://www.w3.org/1999/xlink" xlink:href="https://www.antweb.org/specimen.do?code=kgcol02270" ext-link-type="uri" xlink:type="simple">KGCOL02270</ext-link>) <bold>D</bold><italic><tp:taxon-name><tp:taxon-name-part taxon-name-part-type="genus" reg="Zasphinctus">Z.</tp:taxon-name-part><tp:taxon-name-part taxon-name-part-type="species" reg="lumumbai">lumumbai</tp:taxon-name-part></tp:taxon-name></italic> sp. nov. holotype (<ext-link xmlns:xlink="http://www.w3.org/1999/xlink" xlink:href="https://www.antweb.org/specimen.do?code=mracfor001007" ext-link-type="uri" xlink:type="simple">MRACFOR0010007</ext-link>) <bold>E</bold><italic><tp:taxon-name><tp:taxon-name-part taxon-name-part-type="genus" reg="Zasphinctus">Z.</tp:taxon-name-part><tp:taxon-name-part taxon-name-part-type="species" reg="ndouri">ndouri</tp:taxon-name-part></tp:taxon-name></italic> sp. nov. holotype (<ext-link xmlns:xlink="http://www.w3.org/1999/xlink" xlink:href="https://www.antweb.org/specimen.do?code=kgcol01883" ext-link-type="uri" xlink:type="simple">KGCOL01883</ext-link>) <bold>F</bold><italic><tp:taxon-name><tp:taxon-name-part taxon-name-part-type="genus" reg="Zasphinctus">Z.</tp:taxon-name-part><tp:taxon-name-part taxon-name-part-type="species" reg="obamai">obamai</tp:taxon-name-part></tp:taxon-name></italic> Hita Garcia, 2017 holotype (<ext-link xmlns:xlink="http://www.w3.org/1999/xlink" xlink:href="http://www.antweb.org/specimen/CASENT0764125" ext-link-type="uri" xlink:type="simple">CASENT0764125</ext-link>) <bold>G</bold><italic><tp:taxon-name><tp:taxon-name-part taxon-name-part-type="genus" reg="Zasphinctus">Z.</tp:taxon-name-part><tp:taxon-name-part taxon-name-part-type="species" reg="sarowiwai">sarowiwai</tp:taxon-name-part></tp:taxon-name></italic> Hita Garcia, 2017 paratype (<ext-link xmlns:xlink="http://www.w3.org/1999/xlink" xlink:href="http://www.antweb.org/specimen/CASENT0764650" ext-link-type="uri" xlink:type="simple">CASENT0764650</ext-link>) <bold>H</bold><italic><tp:taxon-name><tp:taxon-name-part taxon-name-part-type="genus" reg="Zasphinctus">Z.</tp:taxon-name-part><tp:taxon-name-part taxon-name-part-type="species" reg="wilsoni">wilsoni</tp:taxon-name-part></tp:taxon-name></italic> Hita Garcia, 2017 holotype (<ext-link xmlns:xlink="http://www.w3.org/1999/xlink" xlink:href="https://www.antweb.org/specimen.do?code=mcz-ent00512764" ext-link-type="uri" xlink:type="simple">MCZ-ENT00512764</ext-link>).</p></caption><graphic xmlns:xlink="http://www.w3.org/1999/xlink" xlink:href="zookeys-1223-001_article-131238__-g011.jpg" position="float" orientation="portrait" xlink:type="simple" id="oo_1213425.jpg"><uri content-type="original_file" xlink:type="simple">https://binary.pensoft.net/fig/1213425</uri></graphic></fig><fig id="F12" position="float" orientation="portrait"><object-id xmlns:xlink="http://www.w3.org/1999/xlink" content-type="doi" xlink:type="simple">10.3897/zookeys.1223.131238.figure12</object-id><object-id xmlns:xlink="http://www.w3.org/1999/xlink" content-type="zenodo_dep_id" xlink:type="simple">14614531</object-id><object-id xmlns:xlink="http://www.w3.org/1999/xlink" content-type="arpha" xlink:type="simple">35374DE5-908E-5BC5-9E60-C2F73DE0D450</object-id><label>Figure 12.</label><caption><p>Diagnostic plate showing still images from surface volume renderings of the mesosoma in posterior view focusing on propodeal declivity (outline of declivity in semi-transparent yellow) <bold>A</bold><italic><tp:taxon-name><tp:taxon-name-part taxon-name-part-type="genus" reg="Zasphinctus">Z.</tp:taxon-name-part><tp:taxon-name-part taxon-name-part-type="species" reg="aprilia">aprilia</tp:taxon-name-part></tp:taxon-name></italic> sp. nov. holotype (<ext-link xmlns:xlink="http://www.w3.org/1999/xlink" xlink:href="http://www.antweb.org/specimen/CASENT0764763" ext-link-type="uri" xlink:type="simple">CASENT0764763</ext-link>) <bold>B</bold><italic><tp:taxon-name><tp:taxon-name-part taxon-name-part-type="genus" reg="Zasphinctus">Z.</tp:taxon-name-part><tp:taxon-name-part taxon-name-part-type="species" reg="kouakoui">kouakoui</tp:taxon-name-part></tp:taxon-name></italic> sp. nov. paratype (<ext-link xmlns:xlink="http://www.w3.org/1999/xlink" xlink:href="http://www.antweb.org/specimen/CASENT0764653" ext-link-type="uri" xlink:type="simple">CASENT0764653</ext-link>) <bold>C</bold><italic><tp:taxon-name><tp:taxon-name-part taxon-name-part-type="genus" reg="Zasphinctus">Z.</tp:taxon-name-part><tp:taxon-name-part taxon-name-part-type="species" reg="lolae">lolae</tp:taxon-name-part></tp:taxon-name></italic> sp. nov. paratype (<ext-link xmlns:xlink="http://www.w3.org/1999/xlink" xlink:href="http://www.antweb.org/specimen/CASENT0764651" ext-link-type="uri" xlink:type="simple">CASENT0764651</ext-link>) <bold>D</bold><italic><tp:taxon-name><tp:taxon-name-part taxon-name-part-type="genus" reg="Zasphinctus">Z.</tp:taxon-name-part><tp:taxon-name-part taxon-name-part-type="species" reg="lumumbai">lumumbai</tp:taxon-name-part></tp:taxon-name></italic> sp. nov. holotype (<ext-link xmlns:xlink="http://www.w3.org/1999/xlink" xlink:href="https://www.antweb.org/specimen.do?code=mracfor001007" ext-link-type="uri" xlink:type="simple">MRACFOR0010007</ext-link>) <bold>E</bold><italic><tp:taxon-name><tp:taxon-name-part taxon-name-part-type="genus" reg="Zasphinctus">Z.</tp:taxon-name-part><tp:taxon-name-part taxon-name-part-type="species" reg="ndouri">ndouri</tp:taxon-name-part></tp:taxon-name></italic> sp. nov. holotype (<ext-link xmlns:xlink="http://www.w3.org/1999/xlink" xlink:href="https://www.antweb.org/specimen.do?code=kgcol01883" ext-link-type="uri" xlink:type="simple">KGCOL01883</ext-link>) <bold>F</bold><italic><tp:taxon-name><tp:taxon-name-part taxon-name-part-type="genus" reg="Zasphinctus">Z.</tp:taxon-name-part><tp:taxon-name-part taxon-name-part-type="species" reg="obamai">obamai</tp:taxon-name-part></tp:taxon-name></italic> Hita Garcia, 2017 holotype (<ext-link xmlns:xlink="http://www.w3.org/1999/xlink" xlink:href="http://www.antweb.org/specimen/CASENT0764125" ext-link-type="uri" xlink:type="simple">CASENT0764125</ext-link>) <bold>G</bold><italic><tp:taxon-name><tp:taxon-name-part taxon-name-part-type="genus" reg="Zasphinctus">Z.</tp:taxon-name-part><tp:taxon-name-part taxon-name-part-type="species" reg="sarowiwai">sarowiwai</tp:taxon-name-part></tp:taxon-name></italic> Hita Garcia, 2017 paratype (<ext-link xmlns:xlink="http://www.w3.org/1999/xlink" xlink:href="http://www.antweb.org/specimen/CASENT0764650" ext-link-type="uri" xlink:type="simple">CASENT0764650</ext-link>) <bold>H</bold><italic><tp:taxon-name><tp:taxon-name-part taxon-name-part-type="genus" reg="Zasphinctus">Z.</tp:taxon-name-part><tp:taxon-name-part taxon-name-part-type="species" reg="wilsoni">wilsoni</tp:taxon-name-part></tp:taxon-name></italic> Hita Garcia, 2017 holotype (<ext-link xmlns:xlink="http://www.w3.org/1999/xlink" xlink:href="https://www.antweb.org/specimen.do?code=mcz-ent00512764" ext-link-type="uri" xlink:type="simple">MCZ-ENT00512764</ext-link>).</p></caption><graphic xmlns:xlink="http://www.w3.org/1999/xlink" xlink:href="zookeys-1223-001_article-131238__-g012.jpg" position="float" orientation="portrait" xlink:type="simple" id="oo_1213426.jpg"><uri content-type="original_file" xlink:type="simple">https://binary.pensoft.net/fig/1213426</uri></graphic></fig><fig id="F13" position="float" orientation="portrait"><object-id xmlns:xlink="http://www.w3.org/1999/xlink" content-type="doi" xlink:type="simple">10.3897/zookeys.1223.131238.figure13</object-id><object-id xmlns:xlink="http://www.w3.org/1999/xlink" content-type="zenodo_dep_id" xlink:type="simple">14614534</object-id><object-id xmlns:xlink="http://www.w3.org/1999/xlink" content-type="arpha" xlink:type="simple">B92ABE25-72D2-59BC-AE46-DA7D24255988</object-id><label>Figure 13.</label><caption><p>Diagnostic plate showing still images from surface volume renderings of the tergum of AS II (petiole) in profile view (the remainder of the body virtually removed) (tergum in semi-transparent red, laterotergite in semi-transparent yellow) <bold>A</bold><italic><tp:taxon-name><tp:taxon-name-part taxon-name-part-type="genus" reg="Zasphinctus">Z.</tp:taxon-name-part><tp:taxon-name-part taxon-name-part-type="species" reg="aprilia">aprilia</tp:taxon-name-part></tp:taxon-name></italic> sp. nov. holotype (<ext-link xmlns:xlink="http://www.w3.org/1999/xlink" xlink:href="http://www.antweb.org/specimen/CASENT0764763" ext-link-type="uri" xlink:type="simple">CASENT0764763</ext-link>) <bold>B</bold><italic><tp:taxon-name><tp:taxon-name-part taxon-name-part-type="genus" reg="Zasphinctus">Z.</tp:taxon-name-part><tp:taxon-name-part taxon-name-part-type="species" reg="kouakoui">kouakoui</tp:taxon-name-part></tp:taxon-name></italic> sp. nov. paratype (<ext-link xmlns:xlink="http://www.w3.org/1999/xlink" xlink:href="http://www.antweb.org/specimen/CASENT0764653" ext-link-type="uri" xlink:type="simple">CASENT0764653</ext-link>) <bold>C</bold><italic><tp:taxon-name><tp:taxon-name-part taxon-name-part-type="genus" reg="Zasphinctus">Z.</tp:taxon-name-part><tp:taxon-name-part taxon-name-part-type="species" reg="lolae">lolae</tp:taxon-name-part></tp:taxon-name></italic> sp. nov. holotype (<ext-link xmlns:xlink="http://www.w3.org/1999/xlink" xlink:href="https://www.antweb.org/specimen.do?code=kgcol02270" ext-link-type="uri" xlink:type="simple">KGCOL02270</ext-link>) <bold>D</bold><italic><tp:taxon-name><tp:taxon-name-part taxon-name-part-type="genus" reg="Zasphinctus">Z.</tp:taxon-name-part><tp:taxon-name-part taxon-name-part-type="species" reg="lumumbai">lumumbai</tp:taxon-name-part></tp:taxon-name></italic> sp. nov. holotype (<ext-link xmlns:xlink="http://www.w3.org/1999/xlink" xlink:href="https://www.antweb.org/specimen.do?code=mracfor001007" ext-link-type="uri" xlink:type="simple">MRACFOR0010007</ext-link>) <bold>E</bold><italic><tp:taxon-name><tp:taxon-name-part taxon-name-part-type="genus" reg="Zasphinctus">Z.</tp:taxon-name-part><tp:taxon-name-part taxon-name-part-type="species" reg="ndouri">ndouri</tp:taxon-name-part></tp:taxon-name></italic> sp. nov. holotype (<ext-link xmlns:xlink="http://www.w3.org/1999/xlink" xlink:href="https://www.antweb.org/specimen.do?code=kgcol01883" ext-link-type="uri" xlink:type="simple">KGCOL01883</ext-link>) <bold>F</bold><italic><tp:taxon-name><tp:taxon-name-part taxon-name-part-type="genus" reg="Zasphinctus">Z.</tp:taxon-name-part><tp:taxon-name-part taxon-name-part-type="species" reg="obamai">obamai</tp:taxon-name-part></tp:taxon-name></italic> Hita Garcia, 2017 holotype (<ext-link xmlns:xlink="http://www.w3.org/1999/xlink" xlink:href="http://www.antweb.org/specimen/CASENT0764125" ext-link-type="uri" xlink:type="simple">CASENT0764125</ext-link>) <bold>G</bold><italic><tp:taxon-name><tp:taxon-name-part taxon-name-part-type="genus" reg="Zasphinctus">Z.</tp:taxon-name-part><tp:taxon-name-part taxon-name-part-type="species" reg="sarowiwai">sarowiwai</tp:taxon-name-part></tp:taxon-name></italic> Hita Garcia, 2017 paratype (<ext-link xmlns:xlink="http://www.w3.org/1999/xlink" xlink:href="http://www.antweb.org/specimen/CASENT0764650" ext-link-type="uri" xlink:type="simple">CASENT0764650</ext-link>) <bold>H</bold><italic><tp:taxon-name><tp:taxon-name-part taxon-name-part-type="genus" reg="Zasphinctus">Z.</tp:taxon-name-part><tp:taxon-name-part taxon-name-part-type="species" reg="wilsoni">wilsoni</tp:taxon-name-part></tp:taxon-name></italic> Hita Garcia, 2017 holotype (<ext-link xmlns:xlink="http://www.w3.org/1999/xlink" xlink:href="https://www.antweb.org/specimen.do?code=mcz-ent00512764" ext-link-type="uri" xlink:type="simple">MCZ-ENT00512764</ext-link>).</p></caption><graphic xmlns:xlink="http://www.w3.org/1999/xlink" xlink:href="zookeys-1223-001_article-131238__-g013.jpg" position="float" orientation="portrait" xlink:type="simple" id="oo_1213427.jpg"><uri content-type="original_file" xlink:type="simple">https://binary.pensoft.net/fig/1213427</uri></graphic></fig><fig id="F14" position="float" orientation="portrait"><object-id xmlns:xlink="http://www.w3.org/1999/xlink" content-type="doi" xlink:type="simple">10.3897/zookeys.1223.131238.figure14</object-id><object-id xmlns:xlink="http://www.w3.org/1999/xlink" content-type="zenodo_dep_id" xlink:type="simple">14614536</object-id><object-id xmlns:xlink="http://www.w3.org/1999/xlink" content-type="arpha" xlink:type="simple">7013D6C6-5354-5D49-B963-864E428BE85C</object-id><label>Figure 14.</label><caption><p>Diagnostic plate showing still images from surface volume renderings of the tergum of AS II (petiole) in dorsal view (the remainder of the body virtually removed) <bold>A</bold><italic><tp:taxon-name><tp:taxon-name-part taxon-name-part-type="genus" reg="Zasphinctus">Z.</tp:taxon-name-part><tp:taxon-name-part taxon-name-part-type="species" reg="aprilia">aprilia</tp:taxon-name-part></tp:taxon-name></italic> sp. nov. holotype (<ext-link xmlns:xlink="http://www.w3.org/1999/xlink" xlink:href="http://www.antweb.org/specimen/CASENT0764763" ext-link-type="uri" xlink:type="simple">CASENT0764763</ext-link>) <bold>B</bold><italic><tp:taxon-name><tp:taxon-name-part taxon-name-part-type="genus" reg="Zasphinctus">Z.</tp:taxon-name-part><tp:taxon-name-part taxon-name-part-type="species" reg="kouakoui">kouakoui</tp:taxon-name-part></tp:taxon-name></italic> sp. nov. holotype (<ext-link xmlns:xlink="http://www.w3.org/1999/xlink" xlink:href="https://www.antweb.org/specimen.do?code=kgcol00589" ext-link-type="uri" xlink:type="simple">KGCOL00589</ext-link>) <bold>C</bold><italic><tp:taxon-name><tp:taxon-name-part taxon-name-part-type="genus" reg="Zasphinctus">Z.</tp:taxon-name-part><tp:taxon-name-part taxon-name-part-type="species" reg="lolae">lolae</tp:taxon-name-part></tp:taxon-name></italic> sp. nov. holotype (<ext-link xmlns:xlink="http://www.w3.org/1999/xlink" xlink:href="https://www.antweb.org/specimen.do?code=kgcol02270" ext-link-type="uri" xlink:type="simple">KGCOL02270</ext-link>) <bold>D</bold><italic><tp:taxon-name><tp:taxon-name-part taxon-name-part-type="genus" reg="Zasphinctus">Z.</tp:taxon-name-part><tp:taxon-name-part taxon-name-part-type="species" reg="lumumbai">lumumbai</tp:taxon-name-part></tp:taxon-name></italic> sp. nov. holotype (<ext-link xmlns:xlink="http://www.w3.org/1999/xlink" xlink:href="https://www.antweb.org/specimen.do?code=mracfor001007" ext-link-type="uri" xlink:type="simple">MRACFOR0010007</ext-link>) <bold>E</bold><italic><tp:taxon-name><tp:taxon-name-part taxon-name-part-type="genus" reg="Zasphinctus">Z.</tp:taxon-name-part><tp:taxon-name-part taxon-name-part-type="species" reg="ndouri">ndouri</tp:taxon-name-part></tp:taxon-name></italic> sp. nov. holotype (<ext-link xmlns:xlink="http://www.w3.org/1999/xlink" xlink:href="https://www.antweb.org/specimen.do?code=kgcol01883" ext-link-type="uri" xlink:type="simple">KGCOL01883</ext-link>) <bold>F</bold><italic><tp:taxon-name><tp:taxon-name-part taxon-name-part-type="genus" reg="Zasphinctus">Z.</tp:taxon-name-part><tp:taxon-name-part taxon-name-part-type="species" reg="obamai">obamai</tp:taxon-name-part></tp:taxon-name></italic> Hita Garcia, 2017 holotype (<ext-link xmlns:xlink="http://www.w3.org/1999/xlink" xlink:href="http://www.antweb.org/specimen/CASENT0764125" ext-link-type="uri" xlink:type="simple">CASENT0764125</ext-link>) <bold>G</bold><italic><tp:taxon-name><tp:taxon-name-part taxon-name-part-type="genus" reg="Zasphinctus">Z.</tp:taxon-name-part><tp:taxon-name-part taxon-name-part-type="species" reg="sarowiwai">sarowiwai</tp:taxon-name-part></tp:taxon-name></italic> Hita Garcia, 2017 paratype (<ext-link xmlns:xlink="http://www.w3.org/1999/xlink" xlink:href="http://www.antweb.org/specimen/CASENT0764650" ext-link-type="uri" xlink:type="simple">CASENT0764650</ext-link>) <bold>H</bold><italic><tp:taxon-name><tp:taxon-name-part taxon-name-part-type="genus" reg="Zasphinctus">Z.</tp:taxon-name-part><tp:taxon-name-part taxon-name-part-type="species" reg="wilsoni">wilsoni</tp:taxon-name-part></tp:taxon-name></italic> Hita Garcia, 2017 holotype (<ext-link xmlns:xlink="http://www.w3.org/1999/xlink" xlink:href="https://www.antweb.org/specimen.do?code=mcz-ent00512764" ext-link-type="uri" xlink:type="simple">MCZ-ENT00512764</ext-link>).</p></caption><graphic xmlns:xlink="http://www.w3.org/1999/xlink" xlink:href="zookeys-1223-001_article-131238__-g014.jpg" position="float" orientation="portrait" xlink:type="simple" id="oo_1213428.jpg"><uri content-type="original_file" xlink:type="simple">https://binary.pensoft.net/fig/1213428</uri></graphic></fig><fig id="F15" position="float" orientation="portrait"><object-id xmlns:xlink="http://www.w3.org/1999/xlink" content-type="doi" xlink:type="simple">10.3897/zookeys.1223.131238.figure15</object-id><object-id xmlns:xlink="http://www.w3.org/1999/xlink" content-type="zenodo_dep_id" xlink:type="simple">14614540</object-id><object-id xmlns:xlink="http://www.w3.org/1999/xlink" content-type="arpha" xlink:type="simple">EAF7F743-22C6-5517-96C4-96650D5FCBAD</object-id><label>Figure 15.</label><caption><p>Diagnostic plate showing still images from surface volume renderings of the tergum of AS III in dorsal view (the remainder of the body virtually removed) <bold>A</bold><italic><tp:taxon-name><tp:taxon-name-part taxon-name-part-type="genus" reg="Zasphinctus">Z.</tp:taxon-name-part><tp:taxon-name-part taxon-name-part-type="species" reg="aprilia">aprilia</tp:taxon-name-part></tp:taxon-name></italic> sp. nov. holotype (<ext-link xmlns:xlink="http://www.w3.org/1999/xlink" xlink:href="http://www.antweb.org/specimen/CASENT0764763" ext-link-type="uri" xlink:type="simple">CASENT0764763</ext-link>) <bold>B</bold><italic><tp:taxon-name><tp:taxon-name-part taxon-name-part-type="genus" reg="Zasphinctus">Z.</tp:taxon-name-part><tp:taxon-name-part taxon-name-part-type="species" reg="kouakoui">kouakoui</tp:taxon-name-part></tp:taxon-name></italic> sp. nov. paratype (<ext-link xmlns:xlink="http://www.w3.org/1999/xlink" xlink:href="http://www.antweb.org/specimen/CASENT0764653" ext-link-type="uri" xlink:type="simple">CASENT0764653</ext-link>) <bold>C</bold><italic><tp:taxon-name><tp:taxon-name-part taxon-name-part-type="genus" reg="Zasphinctus">Z.</tp:taxon-name-part><tp:taxon-name-part taxon-name-part-type="species" reg="lolae">lolae</tp:taxon-name-part></tp:taxon-name></italic> sp. nov. paratype (<ext-link xmlns:xlink="http://www.w3.org/1999/xlink" xlink:href="http://www.antweb.org/specimen/CASENT0764651" ext-link-type="uri" xlink:type="simple">CASENT0764651</ext-link>) <bold>D</bold><italic><tp:taxon-name><tp:taxon-name-part taxon-name-part-type="genus" reg="Zasphinctus">Z.</tp:taxon-name-part><tp:taxon-name-part taxon-name-part-type="species" reg="lumumbai">lumumbai</tp:taxon-name-part></tp:taxon-name></italic> sp. nov. holotype (<ext-link xmlns:xlink="http://www.w3.org/1999/xlink" xlink:href="https://www.antweb.org/specimen.do?code=mracfor001007" ext-link-type="uri" xlink:type="simple">MRACFOR0010007</ext-link>) <bold>E</bold><italic><tp:taxon-name><tp:taxon-name-part taxon-name-part-type="genus" reg="Zasphinctus">Z.</tp:taxon-name-part><tp:taxon-name-part taxon-name-part-type="species" reg="ndouri">ndouri</tp:taxon-name-part></tp:taxon-name></italic> sp. nov. holotype (<ext-link xmlns:xlink="http://www.w3.org/1999/xlink" xlink:href="https://www.antweb.org/specimen.do?code=kgcol01883" ext-link-type="uri" xlink:type="simple">KGCOL01883</ext-link>) <bold>F</bold><italic><tp:taxon-name><tp:taxon-name-part taxon-name-part-type="genus" reg="Zasphinctus">Z.</tp:taxon-name-part><tp:taxon-name-part taxon-name-part-type="species" reg="obamai">obamai</tp:taxon-name-part></tp:taxon-name></italic> Hita Garcia, 2017 holotype (<ext-link xmlns:xlink="http://www.w3.org/1999/xlink" xlink:href="http://www.antweb.org/specimen/CASENT0764125" ext-link-type="uri" xlink:type="simple">CASENT0764125</ext-link>) <bold>G</bold><italic><tp:taxon-name><tp:taxon-name-part taxon-name-part-type="genus" reg="Zasphinctus">Z.</tp:taxon-name-part><tp:taxon-name-part taxon-name-part-type="species" reg="sarowiwai">sarowiwai</tp:taxon-name-part></tp:taxon-name></italic> Hita Garcia, 2017 paratype (<ext-link xmlns:xlink="http://www.w3.org/1999/xlink" xlink:href="http://www.antweb.org/specimen/CASENT0764650" ext-link-type="uri" xlink:type="simple">CASENT0764650</ext-link>) <bold>H</bold><italic><tp:taxon-name><tp:taxon-name-part taxon-name-part-type="genus" reg="Zasphinctus">Z.</tp:taxon-name-part><tp:taxon-name-part taxon-name-part-type="species" reg="wilsoni">wilsoni</tp:taxon-name-part></tp:taxon-name></italic> Hita Garcia, 2017 holotype (<ext-link xmlns:xlink="http://www.w3.org/1999/xlink" xlink:href="https://www.antweb.org/specimen.do?code=mcz-ent00512764" ext-link-type="uri" xlink:type="simple">MCZ-ENT00512764</ext-link>).</p></caption><graphic xmlns:xlink="http://www.w3.org/1999/xlink" xlink:href="zookeys-1223-001_article-131238__-g015.jpg" position="float" orientation="portrait" xlink:type="simple" id="oo_1213429.jpg"><uri content-type="original_file" xlink:type="simple">https://binary.pensoft.net/fig/1213429</uri></graphic></fig><fig id="F16" position="float" orientation="portrait"><object-id xmlns:xlink="http://www.w3.org/1999/xlink" content-type="doi" xlink:type="simple">10.3897/zookeys.1223.131238.figure16</object-id><object-id xmlns:xlink="http://www.w3.org/1999/xlink" content-type="zenodo_dep_id" xlink:type="simple">14614542</object-id><object-id xmlns:xlink="http://www.w3.org/1999/xlink" content-type="arpha" xlink:type="simple">17B78915-AD64-547C-A2A0-B2D16982A225</object-id><label>Figure 16.</label><caption><p>Diagnostic plate showing still images from surface volume renderings of the sternum of AS III in ventral view (the remainder of the body virtually removed) (Bum in semi-transparent yellow, prora in semi-transparent red) <bold>A</bold><italic><tp:taxon-name><tp:taxon-name-part taxon-name-part-type="genus" reg="Zasphinctus">Z.</tp:taxon-name-part><tp:taxon-name-part taxon-name-part-type="species" reg="aprilia">aprilia</tp:taxon-name-part></tp:taxon-name></italic> sp. nov. holotype (<ext-link xmlns:xlink="http://www.w3.org/1999/xlink" xlink:href="http://www.antweb.org/specimen/CASENT0764763" ext-link-type="uri" xlink:type="simple">CASENT0764763</ext-link>) <bold>B</bold><italic><tp:taxon-name><tp:taxon-name-part taxon-name-part-type="genus" reg="Zasphinctus">Z.</tp:taxon-name-part><tp:taxon-name-part taxon-name-part-type="species" reg="kouakoui">kouakoui</tp:taxon-name-part></tp:taxon-name></italic> sp. nov. paratype (<ext-link xmlns:xlink="http://www.w3.org/1999/xlink" xlink:href="http://www.antweb.org/specimen/CASENT0764653" ext-link-type="uri" xlink:type="simple">CASENT0764653</ext-link>) <bold>C</bold><italic><tp:taxon-name><tp:taxon-name-part taxon-name-part-type="genus" reg="Zasphinctus">Z.</tp:taxon-name-part><tp:taxon-name-part taxon-name-part-type="species" reg="lolae">lolae</tp:taxon-name-part></tp:taxon-name></italic> sp. nov. paratype (<ext-link xmlns:xlink="http://www.w3.org/1999/xlink" xlink:href="http://www.antweb.org/specimen/CASENT0764651" ext-link-type="uri" xlink:type="simple">CASENT0764651</ext-link>) <bold>D</bold><italic><tp:taxon-name><tp:taxon-name-part taxon-name-part-type="genus" reg="Zasphinctus">Z.</tp:taxon-name-part><tp:taxon-name-part taxon-name-part-type="species" reg="lumumbai">lumumbai</tp:taxon-name-part></tp:taxon-name></italic> sp. nov. holotype (<ext-link xmlns:xlink="http://www.w3.org/1999/xlink" xlink:href="https://www.antweb.org/specimen.do?code=mracfor001007" ext-link-type="uri" xlink:type="simple">MRACFOR0010007</ext-link>) <bold>E</bold><italic><tp:taxon-name><tp:taxon-name-part taxon-name-part-type="genus" reg="Zasphinctus">Z.</tp:taxon-name-part><tp:taxon-name-part taxon-name-part-type="species" reg="ndouri">ndouri</tp:taxon-name-part></tp:taxon-name></italic> sp. nov. holotype (<ext-link xmlns:xlink="http://www.w3.org/1999/xlink" xlink:href="https://www.antweb.org/specimen.do?code=kgcol01883" ext-link-type="uri" xlink:type="simple">KGCOL01883</ext-link>) <bold>F</bold><italic><tp:taxon-name><tp:taxon-name-part taxon-name-part-type="genus" reg="Zasphinctus">Z.</tp:taxon-name-part><tp:taxon-name-part taxon-name-part-type="species" reg="obamai">obamai</tp:taxon-name-part></tp:taxon-name></italic> Hita Garcia, 2017 holotype (<ext-link xmlns:xlink="http://www.w3.org/1999/xlink" xlink:href="http://www.antweb.org/specimen/CASENT0764125" ext-link-type="uri" xlink:type="simple">CASENT0764125</ext-link>) <bold>G</bold><italic><tp:taxon-name><tp:taxon-name-part taxon-name-part-type="genus" reg="Zasphinctus">Z.</tp:taxon-name-part><tp:taxon-name-part taxon-name-part-type="species" reg="sarowiwai">sarowiwai</tp:taxon-name-part></tp:taxon-name></italic> Hita Garcia, 2017 paratype (<ext-link xmlns:xlink="http://www.w3.org/1999/xlink" xlink:href="http://www.antweb.org/specimen/CASENT0764650" ext-link-type="uri" xlink:type="simple">CASENT0764650</ext-link>) <bold>H</bold><italic><tp:taxon-name><tp:taxon-name-part taxon-name-part-type="genus" reg="Zasphinctus">Z.</tp:taxon-name-part><tp:taxon-name-part taxon-name-part-type="species" reg="wilsoni">wilsoni</tp:taxon-name-part></tp:taxon-name></italic> Hita Garcia, 2017 holotype (<ext-link xmlns:xlink="http://www.w3.org/1999/xlink" xlink:href="https://www.antweb.org/specimen.do?code=mcz-ent00512764" ext-link-type="uri" xlink:type="simple">MCZ-ENT00512764</ext-link>).</p></caption><graphic xmlns:xlink="http://www.w3.org/1999/xlink" xlink:href="zookeys-1223-001_article-131238__-g016.jpg" position="float" orientation="portrait" xlink:type="simple" id="oo_1213430.jpg"><uri content-type="original_file" xlink:type="simple">https://binary.pensoft.net/fig/1213430</uri></graphic></fig><fig id="F17" position="float" orientation="portrait"><object-id xmlns:xlink="http://www.w3.org/1999/xlink" content-type="doi" xlink:type="simple">10.3897/zookeys.1223.131238.figure17</object-id><object-id xmlns:xlink="http://www.w3.org/1999/xlink" content-type="zenodo_dep_id" xlink:type="simple">14614544</object-id><object-id xmlns:xlink="http://www.w3.org/1999/xlink" content-type="arpha" xlink:type="simple">373501A6-9DC0-531D-8894-03626EE1FE6F</object-id><label>Figure 17.</label><caption><p>Diagnostic plate showing still images from surface volume renderings of the tergum of AS VI in dorsal view (the remainder of the body virtually removed) (outline of post-sclerite tergum in semi-transparent red) <bold>A</bold><italic><tp:taxon-name><tp:taxon-name-part taxon-name-part-type="genus" reg="Zasphinctus">Z.</tp:taxon-name-part><tp:taxon-name-part taxon-name-part-type="species" reg="aprilia">aprilia</tp:taxon-name-part></tp:taxon-name></italic> sp. nov. holotype (<ext-link xmlns:xlink="http://www.w3.org/1999/xlink" xlink:href="http://www.antweb.org/specimen/CASENT0764763" ext-link-type="uri" xlink:type="simple">CASENT0764763</ext-link>) <bold>B</bold><italic><tp:taxon-name><tp:taxon-name-part taxon-name-part-type="genus" reg="Zasphinctus">Z.</tp:taxon-name-part><tp:taxon-name-part taxon-name-part-type="species" reg="kouakoui">kouakoui</tp:taxon-name-part></tp:taxon-name></italic> sp. nov. paratype (<ext-link xmlns:xlink="http://www.w3.org/1999/xlink" xlink:href="http://www.antweb.org/specimen/CASENT0764653" ext-link-type="uri" xlink:type="simple">CASENT0764653</ext-link>) <bold>C</bold><italic><tp:taxon-name><tp:taxon-name-part taxon-name-part-type="genus" reg="Zasphinctus">Zasphinctus</tp:taxon-name-part><tp:taxon-name-part taxon-name-part-type="species" reg="lolae">lolae</tp:taxon-name-part></tp:taxon-name></italic> sp. nov. paratype (<ext-link xmlns:xlink="http://www.w3.org/1999/xlink" xlink:href="http://www.antweb.org/specimen/CASENT0764651" ext-link-type="uri" xlink:type="simple">CASENT0764651</ext-link>) <bold>D</bold><italic><tp:taxon-name><tp:taxon-name-part taxon-name-part-type="genus" reg="Zasphinctus">Z.</tp:taxon-name-part><tp:taxon-name-part taxon-name-part-type="species" reg="lumumbai">lumumbai</tp:taxon-name-part></tp:taxon-name></italic> sp. nov. holotype (<ext-link xmlns:xlink="http://www.w3.org/1999/xlink" xlink:href="https://www.antweb.org/specimen.do?code=mracfor001007" ext-link-type="uri" xlink:type="simple">MRACFOR0010007</ext-link>) <bold>E</bold><italic><tp:taxon-name><tp:taxon-name-part taxon-name-part-type="genus" reg="Zasphinctus">Z.</tp:taxon-name-part><tp:taxon-name-part taxon-name-part-type="species" reg="ndouri">ndouri</tp:taxon-name-part></tp:taxon-name></italic> sp. nov. holotype (<ext-link xmlns:xlink="http://www.w3.org/1999/xlink" xlink:href="https://www.antweb.org/specimen.do?code=kgcol01883" ext-link-type="uri" xlink:type="simple">KGCOL01883</ext-link>) <bold>F</bold><italic><tp:taxon-name><tp:taxon-name-part taxon-name-part-type="genus" reg="Zasphinctus">Z.</tp:taxon-name-part><tp:taxon-name-part taxon-name-part-type="species" reg="obamai">obamai</tp:taxon-name-part></tp:taxon-name></italic> Hita Garcia, 2017 holotype (<ext-link xmlns:xlink="http://www.w3.org/1999/xlink" xlink:href="http://www.antweb.org/specimen/CASENT0764125" ext-link-type="uri" xlink:type="simple">CASENT0764125</ext-link>) <bold>G</bold><italic><tp:taxon-name><tp:taxon-name-part taxon-name-part-type="genus" reg="Zasphinctus">Z.</tp:taxon-name-part><tp:taxon-name-part taxon-name-part-type="species" reg="sarowiwai">sarowiwai</tp:taxon-name-part></tp:taxon-name></italic> Hita Garcia, 2017 paratype (<ext-link xmlns:xlink="http://www.w3.org/1999/xlink" xlink:href="http://www.antweb.org/specimen/CASENT0764650" ext-link-type="uri" xlink:type="simple">CASENT0764650</ext-link>) <bold>H</bold><italic><tp:taxon-name><tp:taxon-name-part taxon-name-part-type="genus" reg="Zasphinctus">Z.</tp:taxon-name-part><tp:taxon-name-part taxon-name-part-type="species" reg="wilsoni">wilsoni</tp:taxon-name-part></tp:taxon-name></italic> Hita Garcia, 2017 holotype (<ext-link xmlns:xlink="http://www.w3.org/1999/xlink" xlink:href="https://www.antweb.org/specimen.do?code=mcz-ent00512764" ext-link-type="uri" xlink:type="simple">MCZ-ENT00512764</ext-link>).</p></caption><graphic xmlns:xlink="http://www.w3.org/1999/xlink" xlink:href="zookeys-1223-001_article-131238__-g017.jpg" position="float" orientation="portrait" xlink:type="simple" id="oo_1213431.jpg"><uri content-type="original_file" xlink:type="simple">https://binary.pensoft.net/fig/1213431</uri></graphic></fig><fig id="F18" position="float" orientation="portrait"><object-id xmlns:xlink="http://www.w3.org/1999/xlink" content-type="doi" xlink:type="simple">10.3897/zookeys.1223.131238.figure18</object-id><object-id xmlns:xlink="http://www.w3.org/1999/xlink" content-type="zenodo_dep_id" xlink:type="simple">14614549</object-id><object-id xmlns:xlink="http://www.w3.org/1999/xlink" content-type="arpha" xlink:type="simple">31ACAA7F-26EB-5F59-9A06-A599B6C6A69A</object-id><label>Figure 18.</label><caption><p>Diagnostic plate showing still images from surface volume renderings of the sternites of AS III-VII in ventral view (the remainder of the body virtually removed) (girdling constrictions with cross-ribbed sculpture are in semi-transparent red; unsculptured girdling constrictions are in semi-transparent yellow) <bold>A</bold><italic><tp:taxon-name><tp:taxon-name-part taxon-name-part-type="genus" reg="Zasphinctus">Z.</tp:taxon-name-part><tp:taxon-name-part taxon-name-part-type="species" reg="aprilia">aprilia</tp:taxon-name-part></tp:taxon-name></italic> sp. nov. holotype (<ext-link xmlns:xlink="http://www.w3.org/1999/xlink" xlink:href="http://www.antweb.org/specimen/CASENT0764763" ext-link-type="uri" xlink:type="simple">CASENT0764763</ext-link>) <bold>B</bold><italic><tp:taxon-name><tp:taxon-name-part taxon-name-part-type="genus" reg="Zasphinctus">Z.</tp:taxon-name-part><tp:taxon-name-part taxon-name-part-type="species" reg="kouakoui">kouakoui</tp:taxon-name-part></tp:taxon-name></italic> sp. nov. paratype (<ext-link xmlns:xlink="http://www.w3.org/1999/xlink" xlink:href="http://www.antweb.org/specimen/CASENT0764653" ext-link-type="uri" xlink:type="simple">CASENT0764653</ext-link>) <bold>C</bold><italic><tp:taxon-name><tp:taxon-name-part taxon-name-part-type="genus" reg="Zasphinctus">Z.</tp:taxon-name-part><tp:taxon-name-part taxon-name-part-type="species" reg="lolae">lolae</tp:taxon-name-part></tp:taxon-name></italic> sp. nov. paratype (<ext-link xmlns:xlink="http://www.w3.org/1999/xlink" xlink:href="http://www.antweb.org/specimen/CASENT0764651" ext-link-type="uri" xlink:type="simple">CASENT0764651</ext-link>) <bold>D</bold><italic><tp:taxon-name><tp:taxon-name-part taxon-name-part-type="genus" reg="Zasphinctus">Z.</tp:taxon-name-part><tp:taxon-name-part taxon-name-part-type="species" reg="lumumbai">lumumbai</tp:taxon-name-part></tp:taxon-name></italic> sp. nov. holotype (<ext-link xmlns:xlink="http://www.w3.org/1999/xlink" xlink:href="https://www.antweb.org/specimen.do?code=mracfor001007" ext-link-type="uri" xlink:type="simple">MRACFOR0010007</ext-link>) <bold>E</bold><italic><tp:taxon-name><tp:taxon-name-part taxon-name-part-type="genus" reg="Zasphinctus">Z.</tp:taxon-name-part><tp:taxon-name-part taxon-name-part-type="species" reg="ndouri">ndouri</tp:taxon-name-part></tp:taxon-name></italic> sp. nov. holotype (<ext-link xmlns:xlink="http://www.w3.org/1999/xlink" xlink:href="https://www.antweb.org/specimen.do?code=kgcol01883" ext-link-type="uri" xlink:type="simple">KGCOL01883</ext-link>) <bold>F</bold><italic><tp:taxon-name><tp:taxon-name-part taxon-name-part-type="genus" reg="Zasphinctus">Z.</tp:taxon-name-part><tp:taxon-name-part taxon-name-part-type="species" reg="obamai">obamai</tp:taxon-name-part></tp:taxon-name></italic> Hita Garcia, 2017 holotype (<ext-link xmlns:xlink="http://www.w3.org/1999/xlink" xlink:href="http://www.antweb.org/specimen/CASENT0764125" ext-link-type="uri" xlink:type="simple">CASENT0764125</ext-link>) <bold>G</bold><italic><tp:taxon-name><tp:taxon-name-part taxon-name-part-type="genus" reg="Zasphinctus">Z.</tp:taxon-name-part><tp:taxon-name-part taxon-name-part-type="species" reg="sarowiwai">sarowiwai</tp:taxon-name-part></tp:taxon-name></italic> Hita Garcia, 2017 paratype (<ext-link xmlns:xlink="http://www.w3.org/1999/xlink" xlink:href="http://www.antweb.org/specimen/CASENT0764650" ext-link-type="uri" xlink:type="simple">CASENT0764650</ext-link>) <bold>H</bold><italic><tp:taxon-name><tp:taxon-name-part taxon-name-part-type="genus" reg="Zasphinctus">Z.</tp:taxon-name-part><tp:taxon-name-part taxon-name-part-type="species" reg="wilsoni">wilsoni</tp:taxon-name-part></tp:taxon-name></italic> Hita Garcia, 2017 holotype (<ext-link xmlns:xlink="http://www.w3.org/1999/xlink" xlink:href="https://www.antweb.org/specimen.do?code=mcz-ent00512764" ext-link-type="uri" xlink:type="simple">MCZ-ENT00512764</ext-link>).</p></caption><graphic xmlns:xlink="http://www.w3.org/1999/xlink" xlink:href="zookeys-1223-001_article-131238__-g018.jpg" position="float" orientation="portrait" xlink:type="simple" id="oo_1213432.jpg"><uri content-type="original_file" xlink:type="simple">https://binary.pensoft.net/fig/1213432</uri></graphic></fig><fig id="F19" position="float" orientation="portrait"><object-id xmlns:xlink="http://www.w3.org/1999/xlink" content-type="doi" xlink:type="simple">10.3897/zookeys.1223.131238.figure19</object-id><object-id xmlns:xlink="http://www.w3.org/1999/xlink" content-type="zenodo_dep_id" xlink:type="simple">14614551</object-id><object-id xmlns:xlink="http://www.w3.org/1999/xlink" content-type="arpha" xlink:type="simple">B61191D3-1566-5015-A401-CD98CC4EF4C5</object-id><label>Figure 19.</label><caption><p>Diagnostic plate showing head in full-face view of all species treated herein (stacked colour images) <bold>A</bold><italic><tp:taxon-name><tp:taxon-name-part taxon-name-part-type="genus" reg="Zasphinctus">Z.</tp:taxon-name-part><tp:taxon-name-part taxon-name-part-type="species" reg="aprilia">aprilia</tp:taxon-name-part></tp:taxon-name></italic> sp. nov. holotype (<ext-link xmlns:xlink="http://www.w3.org/1999/xlink" xlink:href="http://www.antweb.org/specimen/CASENT0764763" ext-link-type="uri" xlink:type="simple">CASENT0764763</ext-link>) <bold>B</bold><italic><tp:taxon-name><tp:taxon-name-part taxon-name-part-type="genus" reg="Zasphinctus">Z.</tp:taxon-name-part><tp:taxon-name-part taxon-name-part-type="species" reg="kouakoui">kouakoui</tp:taxon-name-part></tp:taxon-name></italic> sp. nov. holotype (<ext-link xmlns:xlink="http://www.w3.org/1999/xlink" xlink:href="https://www.antweb.org/specimen.do?code=kgcol00589" ext-link-type="uri" xlink:type="simple">KGCOL00589</ext-link>) <bold>C</bold><italic><tp:taxon-name><tp:taxon-name-part taxon-name-part-type="genus" reg="Zasphinctus">Z.</tp:taxon-name-part><tp:taxon-name-part taxon-name-part-type="species" reg="lolae">lolae</tp:taxon-name-part></tp:taxon-name></italic> sp. nov. holotype (<ext-link xmlns:xlink="http://www.w3.org/1999/xlink" xlink:href="https://www.antweb.org/specimen.do?code=kgcol02270" ext-link-type="uri" xlink:type="simple">KGCOL02270</ext-link>) <bold>D</bold><italic><tp:taxon-name><tp:taxon-name-part taxon-name-part-type="genus" reg="Zasphinctus">Z.</tp:taxon-name-part><tp:taxon-name-part taxon-name-part-type="species" reg="lumumbai">lumumbai</tp:taxon-name-part></tp:taxon-name></italic> sp. nov. holotype (<ext-link xmlns:xlink="http://www.w3.org/1999/xlink" xlink:href="https://www.antweb.org/specimen.do?code=mracfor001007" ext-link-type="uri" xlink:type="simple">MRACFOR0010007</ext-link>) <bold>E</bold><italic><tp:taxon-name><tp:taxon-name-part taxon-name-part-type="genus" reg="Zasphinctus">Z.</tp:taxon-name-part><tp:taxon-name-part taxon-name-part-type="species" reg="ndouri">ndouri</tp:taxon-name-part></tp:taxon-name></italic> sp. nov. holotype (<ext-link xmlns:xlink="http://www.w3.org/1999/xlink" xlink:href="https://www.antweb.org/specimen.do?code=kgcol01883" ext-link-type="uri" xlink:type="simple">KGCOL01883</ext-link>) <bold>F</bold><italic><tp:taxon-name><tp:taxon-name-part taxon-name-part-type="genus" reg="Zasphinctus">Z.</tp:taxon-name-part><tp:taxon-name-part taxon-name-part-type="species" reg="obamai">obamai</tp:taxon-name-part></tp:taxon-name></italic> Hita Garcia, 2017 holotype (<ext-link xmlns:xlink="http://www.w3.org/1999/xlink" xlink:href="http://www.antweb.org/specimen/CASENT0764125" ext-link-type="uri" xlink:type="simple">CASENT0764125</ext-link>) <bold>G</bold><italic><tp:taxon-name><tp:taxon-name-part taxon-name-part-type="genus" reg="Zasphinctus">Z.</tp:taxon-name-part><tp:taxon-name-part taxon-name-part-type="species" reg="sarowiwai">sarowiwai</tp:taxon-name-part></tp:taxon-name></italic> Hita Garcia, 2017 paratype (<ext-link xmlns:xlink="http://www.w3.org/1999/xlink" xlink:href="http://www.antweb.org/specimen/CASENT0764650" ext-link-type="uri" xlink:type="simple">CASENT0764650</ext-link>) <bold>H</bold><italic><tp:taxon-name><tp:taxon-name-part taxon-name-part-type="genus" reg="Zasphinctus">Z.</tp:taxon-name-part><tp:taxon-name-part taxon-name-part-type="species" reg="wilsoni">wilsoni</tp:taxon-name-part></tp:taxon-name></italic> Hita Garcia, 2017 holotype (<ext-link xmlns:xlink="http://www.w3.org/1999/xlink" xlink:href="https://www.antweb.org/specimen.do?code=mcz-ent00512764" ext-link-type="uri" xlink:type="simple">MCZ-ENT00512764</ext-link>).</p></caption><graphic xmlns:xlink="http://www.w3.org/1999/xlink" xlink:href="zookeys-1223-001_article-131238__-g019.jpg" position="float" orientation="portrait" xlink:type="simple" id="oo_1213433.jpg"><uri content-type="original_file" xlink:type="simple">https://binary.pensoft.net/fig/1213433</uri></graphic></fig><fig id="F20" position="float" orientation="portrait"><object-id xmlns:xlink="http://www.w3.org/1999/xlink" content-type="doi" xlink:type="simple">10.3897/zookeys.1223.131238.figure20</object-id><object-id xmlns:xlink="http://www.w3.org/1999/xlink" content-type="zenodo_dep_id" xlink:type="simple">14614555</object-id><object-id xmlns:xlink="http://www.w3.org/1999/xlink" content-type="arpha" xlink:type="simple">60CAFB93-881B-5A61-81AE-D8F9151AD2EA</object-id><label>Figure 20.</label><caption><p>Diagnostic plate showing full body in profile view of all species treated herein (stacked colour images) <bold>A</bold><italic><tp:taxon-name><tp:taxon-name-part taxon-name-part-type="genus" reg="Zasphinctus">Z.</tp:taxon-name-part><tp:taxon-name-part taxon-name-part-type="species" reg="aprilia">aprilia</tp:taxon-name-part></tp:taxon-name></italic> sp. nov. holotype (<ext-link xmlns:xlink="http://www.w3.org/1999/xlink" xlink:href="http://www.antweb.org/specimen/CASENT0764763" ext-link-type="uri" xlink:type="simple">CASENT0764763</ext-link>) <bold>B</bold><italic><tp:taxon-name><tp:taxon-name-part taxon-name-part-type="genus" reg="Zasphinctus">Z.</tp:taxon-name-part><tp:taxon-name-part taxon-name-part-type="species" reg="kouakoui">kouakoui</tp:taxon-name-part></tp:taxon-name></italic> sp. nov. holotype (<ext-link xmlns:xlink="http://www.w3.org/1999/xlink" xlink:href="https://www.antweb.org/specimen.do?code=kgcol00589" ext-link-type="uri" xlink:type="simple">KGCOL00589</ext-link>) <bold>C</bold><italic><tp:taxon-name><tp:taxon-name-part taxon-name-part-type="genus" reg="Zasphinctus">Z.</tp:taxon-name-part><tp:taxon-name-part taxon-name-part-type="species" reg="lolae">lolae</tp:taxon-name-part></tp:taxon-name></italic> sp. nov. holotype (<ext-link xmlns:xlink="http://www.w3.org/1999/xlink" xlink:href="https://www.antweb.org/specimen.do?code=kgcol02270" ext-link-type="uri" xlink:type="simple">KGCOL02270</ext-link>) <bold>D</bold><italic><tp:taxon-name><tp:taxon-name-part taxon-name-part-type="genus" reg="Zasphinctus">Z.</tp:taxon-name-part><tp:taxon-name-part taxon-name-part-type="species" reg="lumumbai">lumumbai</tp:taxon-name-part></tp:taxon-name></italic> sp. nov. holotype (<ext-link xmlns:xlink="http://www.w3.org/1999/xlink" xlink:href="https://www.antweb.org/specimen.do?code=mracfor001007" ext-link-type="uri" xlink:type="simple">MRACFOR0010007</ext-link>) <bold>E</bold><italic><tp:taxon-name><tp:taxon-name-part taxon-name-part-type="genus" reg="Zasphinctus">Z.</tp:taxon-name-part><tp:taxon-name-part taxon-name-part-type="species" reg="ndouri">ndouri</tp:taxon-name-part></tp:taxon-name></italic> sp. nov. holotype (<ext-link xmlns:xlink="http://www.w3.org/1999/xlink" xlink:href="https://www.antweb.org/specimen.do?code=kgcol01883" ext-link-type="uri" xlink:type="simple">KGCOL01883</ext-link>) <bold>F</bold><italic><tp:taxon-name><tp:taxon-name-part taxon-name-part-type="genus" reg="Zasphinctus">Z.</tp:taxon-name-part><tp:taxon-name-part taxon-name-part-type="species" reg="obamai">obamai</tp:taxon-name-part></tp:taxon-name></italic> Hita Garcia, 2017 holotype (<ext-link xmlns:xlink="http://www.w3.org/1999/xlink" xlink:href="http://www.antweb.org/specimen/CASENT0764125" ext-link-type="uri" xlink:type="simple">CASENT0764125</ext-link>) <bold>G</bold><italic><tp:taxon-name><tp:taxon-name-part taxon-name-part-type="genus" reg="Zasphinctus">Z.</tp:taxon-name-part><tp:taxon-name-part taxon-name-part-type="species" reg="sarowiwai">sarowiwai</tp:taxon-name-part></tp:taxon-name></italic> Hita Garcia, 2017 holotype (<ext-link xmlns:xlink="http://www.w3.org/1999/xlink" xlink:href="http://www.antweb.org/specimen/CASENT0764654" ext-link-type="uri" xlink:type="simple">CASENT0764654</ext-link>) <bold>H</bold><italic><tp:taxon-name><tp:taxon-name-part taxon-name-part-type="genus" reg="Zasphinctus">Z.</tp:taxon-name-part><tp:taxon-name-part taxon-name-part-type="species" reg="wilsoni">wilsoni</tp:taxon-name-part></tp:taxon-name></italic> Hita Garcia, 2017 holotype (<ext-link xmlns:xlink="http://www.w3.org/1999/xlink" xlink:href="https://www.antweb.org/specimen.do?code=mcz-ent00512764" ext-link-type="uri" xlink:type="simple">MCZ-ENT00512764</ext-link>).</p></caption><graphic xmlns:xlink="http://www.w3.org/1999/xlink" xlink:href="zookeys-1223-001_article-131238__-g020.jpg" position="float" orientation="portrait" xlink:type="simple" id="oo_1213434.jpg"><uri content-type="original_file" xlink:type="simple">https://binary.pensoft.net/fig/1213434</uri></graphic></fig><fig id="F21" position="float" orientation="portrait"><object-id xmlns:xlink="http://www.w3.org/1999/xlink" content-type="doi" xlink:type="simple">10.3897/zookeys.1223.131238.figure21</object-id><object-id xmlns:xlink="http://www.w3.org/1999/xlink" content-type="zenodo_dep_id" xlink:type="simple">14614557</object-id><object-id xmlns:xlink="http://www.w3.org/1999/xlink" content-type="arpha" xlink:type="simple">C1CBF270-0922-5654-9482-AA9B247D97AA</object-id><label>Figure 21.</label><caption><p>Diagnostic plate showing full body in dorsal view of all species treated herein (stacked colour images) <bold>A</bold><italic><tp:taxon-name><tp:taxon-name-part taxon-name-part-type="genus" reg="Zasphinctus">Z.</tp:taxon-name-part><tp:taxon-name-part taxon-name-part-type="species" reg="aprilia">aprilia</tp:taxon-name-part></tp:taxon-name></italic> sp. nov. holotype (<ext-link xmlns:xlink="http://www.w3.org/1999/xlink" xlink:href="http://www.antweb.org/specimen/CASENT0764763" ext-link-type="uri" xlink:type="simple">CASENT0764763</ext-link>) <bold>B</bold><italic><tp:taxon-name><tp:taxon-name-part taxon-name-part-type="genus" reg="Zasphinctus">Z.</tp:taxon-name-part><tp:taxon-name-part taxon-name-part-type="species" reg="kouakoui">kouakoui</tp:taxon-name-part></tp:taxon-name></italic> sp. nov. holotype (<ext-link xmlns:xlink="http://www.w3.org/1999/xlink" xlink:href="https://www.antweb.org/specimen.do?code=kgcol00589" ext-link-type="uri" xlink:type="simple">KGCOL00589</ext-link>) <bold>C</bold><italic><tp:taxon-name><tp:taxon-name-part taxon-name-part-type="genus" reg="Zasphinctus">Z.</tp:taxon-name-part><tp:taxon-name-part taxon-name-part-type="species" reg="lolae">lolae</tp:taxon-name-part></tp:taxon-name></italic> sp. nov. holotype (<ext-link xmlns:xlink="http://www.w3.org/1999/xlink" xlink:href="https://www.antweb.org/specimen.do?code=kgcol02270" ext-link-type="uri" xlink:type="simple">KGCOL02270</ext-link>) <bold>D</bold><italic><tp:taxon-name><tp:taxon-name-part taxon-name-part-type="genus" reg="Zasphinctus">Z.</tp:taxon-name-part><tp:taxon-name-part taxon-name-part-type="species" reg="lumumbai">lumumbai</tp:taxon-name-part></tp:taxon-name></italic> sp. nov. holotype (<ext-link xmlns:xlink="http://www.w3.org/1999/xlink" xlink:href="https://www.antweb.org/specimen.do?code=mracfor001007" ext-link-type="uri" xlink:type="simple">MRACFOR0010007</ext-link>) <bold>E</bold><italic><tp:taxon-name><tp:taxon-name-part taxon-name-part-type="genus" reg="Zasphinctus">Z.</tp:taxon-name-part><tp:taxon-name-part taxon-name-part-type="species" reg="ndouri">ndouri</tp:taxon-name-part></tp:taxon-name></italic> sp. nov. holotype (<ext-link xmlns:xlink="http://www.w3.org/1999/xlink" xlink:href="https://www.antweb.org/specimen.do?code=kgcol01883" ext-link-type="uri" xlink:type="simple">KGCOL01883</ext-link>) <bold>F</bold><italic><tp:taxon-name><tp:taxon-name-part taxon-name-part-type="genus" reg="Zasphinctus">Z.</tp:taxon-name-part><tp:taxon-name-part taxon-name-part-type="species" reg="obamai">obamai</tp:taxon-name-part></tp:taxon-name></italic> Hita Garcia, 2017 holotype (<ext-link xmlns:xlink="http://www.w3.org/1999/xlink" xlink:href="http://www.antweb.org/specimen/CASENT0764125" ext-link-type="uri" xlink:type="simple">CASENT0764125</ext-link>) <bold>G</bold><italic><tp:taxon-name><tp:taxon-name-part taxon-name-part-type="genus" reg="Zasphinctus">Z.</tp:taxon-name-part><tp:taxon-name-part taxon-name-part-type="species" reg="sarowiwai">sarowiwai</tp:taxon-name-part></tp:taxon-name></italic> Hita Garcia, 2017 holotype (<ext-link xmlns:xlink="http://www.w3.org/1999/xlink" xlink:href="http://www.antweb.org/specimen/CASENT0764654" ext-link-type="uri" xlink:type="simple">CASENT0764654</ext-link>) <bold>H</bold><italic><tp:taxon-name><tp:taxon-name-part taxon-name-part-type="genus" reg="Zasphinctus">Z.</tp:taxon-name-part><tp:taxon-name-part taxon-name-part-type="species" reg="wilsoni">wilsoni</tp:taxon-name-part></tp:taxon-name></italic> Hita Garcia 2017 holotype (<ext-link xmlns:xlink="http://www.w3.org/1999/xlink" xlink:href="https://www.antweb.org/specimen.do?code=mcz-ent00512764" ext-link-type="uri" xlink:type="simple">MCZ-ENT00512764</ext-link>).</p></caption><graphic xmlns:xlink="http://www.w3.org/1999/xlink" xlink:href="zookeys-1223-001_article-131238__-g021.jpg" position="float" orientation="portrait" xlink:type="simple" id="oo_1213435.jpg"><uri content-type="original_file" xlink:type="simple">https://binary.pensoft.net/fig/1213435</uri></graphic></fig><table-wrap id="T2" position="float" orientation="portrait"><label>Table 2.</label><caption><p>Comparative data of measurements and indices used for the eight species of Afrotropical <italic><tp:taxon-name><tp:taxon-name-part taxon-name-part-type="genus" reg="Zasphinctus">Zasphinctus</tp:taxon-name-part></tp:taxon-name></italic> (raw data is available in Suppl. material <xref ref-type="supplementary-material" rid="S3">3</xref>).</p></caption><table id="TID0EICAK" rules="all"><tbody><tr><th rowspan="1" colspan="1"/><th rowspan="1" colspan="1"><italic><tp:taxon-name><tp:taxon-name-part taxon-name-part-type="genus" reg="Zasphinctus">Z.</tp:taxon-name-part><tp:taxon-name-part taxon-name-part-type="species" reg="aprilia">aprilia</tp:taxon-name-part></tp:taxon-name></italic> (N = 6)</th><th rowspan="1" colspan="1"><italic><tp:taxon-name><tp:taxon-name-part taxon-name-part-type="genus" reg="Zasphinctus">Z.</tp:taxon-name-part><tp:taxon-name-part taxon-name-part-type="species" reg="kouakoui">kouakoui</tp:taxon-name-part></tp:taxon-name></italic> (N = 5)</th><th rowspan="1" colspan="1"><italic><tp:taxon-name><tp:taxon-name-part taxon-name-part-type="genus" reg="Zasphinctus">Z.</tp:taxon-name-part><tp:taxon-name-part taxon-name-part-type="species" reg="lolae">lolae</tp:taxon-name-part></tp:taxon-name></italic> (N = 6)</th><th rowspan="1" colspan="1"><italic><tp:taxon-name><tp:taxon-name-part taxon-name-part-type="genus" reg="Zasphinctus">Z.</tp:taxon-name-part><tp:taxon-name-part taxon-name-part-type="species" reg="lumumbai">lumumbai</tp:taxon-name-part></tp:taxon-name></italic> (N = 1)</th><th rowspan="1" colspan="1"><italic><tp:taxon-name><tp:taxon-name-part taxon-name-part-type="genus" reg="Zasphinctus">Z.</tp:taxon-name-part><tp:taxon-name-part taxon-name-part-type="species" reg="ndouri">ndouri</tp:taxon-name-part></tp:taxon-name></italic> (N = 8)</th><th rowspan="1" colspan="1"><italic><tp:taxon-name><tp:taxon-name-part taxon-name-part-type="genus" reg="Zasphinctus">Z.</tp:taxon-name-part><tp:taxon-name-part taxon-name-part-type="species" reg="obamai">obamai</tp:taxon-name-part></tp:taxon-name></italic> (N = 7)</th><th rowspan="1" colspan="1"><italic><tp:taxon-name><tp:taxon-name-part taxon-name-part-type="genus" reg="Zasphinctus">Z.</tp:taxon-name-part><tp:taxon-name-part taxon-name-part-type="species" reg="sarowiwai">sarowiwai</tp:taxon-name-part></tp:taxon-name></italic> (N = 4)</th><th rowspan="1" colspan="1"><italic><tp:taxon-name><tp:taxon-name-part taxon-name-part-type="genus" reg="Zasphinctus">Z.</tp:taxon-name-part><tp:taxon-name-part taxon-name-part-type="species" reg="wilsoni">wilsoni</tp:taxon-name-part></tp:taxon-name></italic> (N = 1)</th></tr><tr><td rowspan="1" colspan="1">
                        <abbrev xmlns:xlink="http://www.w3.org/1999/xlink" xlink:title="Head Length" id="ABBRID0E52CI" xlink:type="simple">HL</abbrev>
                      </td><td rowspan="1" colspan="1">0.84–0.86</td><td rowspan="1" colspan="1">0.75–0.80</td><td rowspan="1" colspan="1">0.90–0.98</td><td rowspan="1" colspan="1">0.54</td><td rowspan="1" colspan="1">0.73–0.77</td><td rowspan="1" colspan="1">0.55–0.59</td><td rowspan="1" colspan="1">0.86–0.89</td><td rowspan="1" colspan="1">0.61</td></tr><tr><td rowspan="1" colspan="1">
                        <abbrev xmlns:xlink="http://www.w3.org/1999/xlink" xlink:title="Head Width" id="ABBRID0E63CI" xlink:type="simple">HW</abbrev>
                      </td><td rowspan="1" colspan="1">0.69–0.73</td><td rowspan="1" colspan="1">0.63–0.66</td><td rowspan="1" colspan="1">0.77–0.83</td><td rowspan="1" colspan="1">0.42</td><td rowspan="1" colspan="1">0.59–0.62</td><td rowspan="1" colspan="1">0.44–0.47</td><td rowspan="1" colspan="1">0.73–0.75</td><td rowspan="1" colspan="1">0.49</td></tr><tr><td rowspan="1" colspan="1">
                        <abbrev xmlns:xlink="http://www.w3.org/1999/xlink" xlink:title="Scape Length" id="ABBRID0EA5CI" xlink:type="simple">SL</abbrev>
                      </td><td rowspan="1" colspan="1">0.45–0.48</td><td rowspan="1" colspan="1">0.40–0.44</td><td rowspan="1" colspan="1">0.48–0.54</td><td rowspan="1" colspan="1">0.26</td><td rowspan="1" colspan="1">0.37–0.38</td><td rowspan="1" colspan="1">0.26–0.31</td><td rowspan="1" colspan="1">0.48–0.50</td><td rowspan="1" colspan="1">0.32</td></tr><tr><td rowspan="1" colspan="1">SW</td><td rowspan="1" colspan="1">0.17–0.19</td><td rowspan="1" colspan="1">0.15–0.18</td><td rowspan="1" colspan="1">0.20–0.23</td><td rowspan="1" colspan="1">0.12</td><td rowspan="1" colspan="1">0.14</td><td rowspan="1" colspan="1">0.12–0.14</td><td rowspan="1" colspan="1">0.19–0.21</td><td rowspan="1" colspan="1">0.12</td></tr><tr><td rowspan="1" colspan="1">
                        <abbrev xmlns:xlink="http://www.w3.org/1999/xlink" xlink:title="Pronotal Height" id="ABBRID0E46CI" xlink:type="simple">PH</abbrev>
                      </td><td rowspan="1" colspan="1">0.46–0.49</td><td rowspan="1" colspan="1">0.40–0.44</td><td rowspan="1" colspan="1">0.50–0.54</td><td rowspan="1" colspan="1">0.25</td><td rowspan="1" colspan="1">0.38–0.39</td><td rowspan="1" colspan="1">0.26–0.29</td><td rowspan="1" colspan="1">0.48–0.52</td><td rowspan="1" colspan="1">0.32</td></tr><tr><td rowspan="1" colspan="1">
                        <abbrev xmlns:xlink="http://www.w3.org/1999/xlink" xlink:title="Pronotal Width" id="ABBRID0E5ADI" xlink:type="simple">PW</abbrev>
                      </td><td rowspan="1" colspan="1">0.50–0.54</td><td rowspan="1" colspan="1">0.42–0.46</td><td rowspan="1" colspan="1">0.55–0.63</td><td rowspan="1" colspan="1">0.29</td><td rowspan="1" colspan="1">0.42–0.45</td><td rowspan="1" colspan="1">0.28–0.33</td><td rowspan="1" colspan="1">0.50–0.53</td><td rowspan="1" colspan="1">0.35</td></tr><tr><td rowspan="1" colspan="1">
                        <abbrev xmlns:xlink="http://www.w3.org/1999/xlink" xlink:title="Dorsal Mesosoma Length" id="ABBRID0E6BDI" xlink:type="simple">DML</abbrev>
                      </td><td rowspan="1" colspan="1">0.93–0.98</td><td rowspan="1" colspan="1">0.79–0.88</td><td rowspan="1" colspan="1">0.95–1.10</td><td rowspan="1" colspan="1">0.57</td><td rowspan="1" colspan="1">0.79–0.83</td><td rowspan="1" colspan="1">0.53–0.65</td><td rowspan="1" colspan="1">0.94–0.99</td><td rowspan="1" colspan="1">0.66</td></tr><tr><td rowspan="1" colspan="1">
                        <abbrev xmlns:xlink="http://www.w3.org/1999/xlink" xlink:title="Weber’s Length of Mesosoma" id="ABBRID0EADDI" xlink:type="simple">WL</abbrev>
                      </td><td rowspan="1" colspan="1">1.18–1.26</td><td rowspan="1" colspan="1">1.03–1.10</td><td rowspan="1" colspan="1">1.29–1.40</td><td rowspan="1" colspan="1">0.73</td><td rowspan="1" colspan="1">0.98–1.05</td><td rowspan="1" colspan="1">0.73–0.81</td><td rowspan="1" colspan="1">1.20–1.30</td><td rowspan="1" colspan="1">0.87</td></tr><tr><td rowspan="1" colspan="1">
                        <abbrev xmlns:xlink="http://www.w3.org/1999/xlink" xlink:title="Metafemur Length" id="ABBRID0EBEDI" xlink:type="simple">MFL</abbrev>
                      </td><td rowspan="1" colspan="1">0.61–0.64</td><td rowspan="1" colspan="1">0.55–0.58</td><td rowspan="1" colspan="1">0.69–0.75</td><td rowspan="1" colspan="1">0.31</td><td rowspan="1" colspan="1">0.46–0.51</td><td rowspan="1" colspan="1">0.33–0.37</td><td rowspan="1" colspan="1">0.62–0.67</td><td rowspan="1" colspan="1">0.49</td></tr><tr><td rowspan="1" colspan="1">
                        <abbrev xmlns:xlink="http://www.w3.org/1999/xlink" xlink:title="Abdominal Segment II (petiole) Length" id="ABBRID0ECFDI" xlink:type="simple">PTL</abbrev>
                      </td><td rowspan="1" colspan="1">0.36–0.42</td><td rowspan="1" colspan="1">0.33–0.35</td><td rowspan="1" colspan="1">0.38–0.44</td><td rowspan="1" colspan="1">0.26</td><td rowspan="1" colspan="1">0.31–0.34</td><td rowspan="1" colspan="1">0.27–0.29</td><td rowspan="1" colspan="1">0.44–0.47</td><td rowspan="1" colspan="1">0.29</td></tr><tr><td rowspan="1" colspan="1">
                        <abbrev xmlns:xlink="http://www.w3.org/1999/xlink" xlink:title="Abdominal Segment II (petiole) Height" id="ABBRID0EDGDI" xlink:type="simple">PTH</abbrev>
                      </td><td rowspan="1" colspan="1">0.36–0.42</td><td rowspan="1" colspan="1">0.36–0.43</td><td rowspan="1" colspan="1">0.43–0.48</td><td rowspan="1" colspan="1">0.23</td><td rowspan="1" colspan="1">0.34–0.35</td><td rowspan="1" colspan="1">0.22–0.24</td><td rowspan="1" colspan="1">0.42–0.45</td><td rowspan="1" colspan="1">0.26</td></tr><tr><td rowspan="1" colspan="1">
                        <abbrev xmlns:xlink="http://www.w3.org/1999/xlink" xlink:title="Abdominal Segment II (petiole) Width" id="ABBRID0EEHDI" xlink:type="simple">PTW</abbrev>
                      </td><td rowspan="1" colspan="1">0.41–0.46</td><td rowspan="1" colspan="1">0.36–0.40</td><td rowspan="1" colspan="1">0.49–0.53</td><td rowspan="1" colspan="1">0.23</td><td rowspan="1" colspan="1">0.38–0.40</td><td rowspan="1" colspan="1">0.23–0.26</td><td rowspan="1" colspan="1">0.45–0.49</td><td rowspan="1" colspan="1">0.27</td></tr><tr><td rowspan="1" colspan="1">
                        <abbrev xmlns:xlink="http://www.w3.org/1999/xlink" xlink:title="Abdominal Segment III Length" id="ABBRID0EFIDI" xlink:type="simple">A3L</abbrev>
                      </td><td rowspan="1" colspan="1">0.50–0.56</td><td rowspan="1" colspan="1">0.45–0.49</td><td rowspan="1" colspan="1">0.59–0.68</td><td rowspan="1" colspan="1">0.32</td><td rowspan="1" colspan="1">0.43–0.46</td><td rowspan="1" colspan="1">0.33–0.39</td><td rowspan="1" colspan="1">0.53–0.59</td><td rowspan="1" colspan="1">0.43</td></tr><tr><td rowspan="1" colspan="1">
                        <abbrev xmlns:xlink="http://www.w3.org/1999/xlink" xlink:title="Abdominal Segment III Width" id="ABBRID0EGJDI" xlink:type="simple">A3W</abbrev>
                      </td><td rowspan="1" colspan="1">0.58–0.66</td><td rowspan="1" colspan="1">0.50–0.56</td><td rowspan="1" colspan="1">0.67–0.75</td><td rowspan="1" colspan="1">0.38</td><td rowspan="1" colspan="1">0.51–0.55</td><td rowspan="1" colspan="1">0.38–0.43</td><td rowspan="1" colspan="1">0.62–0.67</td><td rowspan="1" colspan="1">0.48</td></tr><tr><td rowspan="1" colspan="1">
                        <abbrev xmlns:xlink="http://www.w3.org/1999/xlink" xlink:title="Abdominal Segment IV Length" id="ABBRID0EHKDI" xlink:type="simple">A4L</abbrev>
                      </td><td rowspan="1" colspan="1">0.44–0.47</td><td rowspan="1" colspan="1">0.39–0.43</td><td rowspan="1" colspan="1">0.51–0.57</td><td rowspan="1" colspan="1">0.27</td><td rowspan="1" colspan="1">0.40–0.43</td><td rowspan="1" colspan="1">0.26–0.29</td><td rowspan="1" colspan="1">0.50–0.56</td><td rowspan="1" colspan="1">0.31</td></tr><tr><td rowspan="1" colspan="1">
                        <abbrev xmlns:xlink="http://www.w3.org/1999/xlink" xlink:title="Abdominal Segment IV Width" id="ABBRID0EILDI" xlink:type="simple">A4W</abbrev>
                      </td><td rowspan="1" colspan="1">0.68–0.77</td><td rowspan="1" colspan="1">0.66–0.71</td><td rowspan="1" colspan="1">0.83–0.90</td><td rowspan="1" colspan="1">0.43</td><td rowspan="1" colspan="1">0.63–0.67</td><td rowspan="1" colspan="1">0.46–0.52</td><td rowspan="1" colspan="1">0.77–0.82</td><td rowspan="1" colspan="1">0.54</td></tr><tr><td rowspan="1" colspan="1">
                        <abbrev xmlns:xlink="http://www.w3.org/1999/xlink" xlink:title="Abdominal Segment V Length" id="ABBRID0EJMDI" xlink:type="simple">A5L</abbrev>
                      </td><td rowspan="1" colspan="1">0.41–0.43</td><td rowspan="1" colspan="1">0.35–0.40</td><td rowspan="1" colspan="1">0.47–0.51</td><td rowspan="1" colspan="1">0.26</td><td rowspan="1" colspan="1">0.36–0.38</td><td rowspan="1" colspan="1">0.25–0.29</td><td rowspan="1" colspan="1">0.44–0.47</td><td rowspan="1" colspan="1">0.32</td></tr><tr><td rowspan="1" colspan="1">
                        <abbrev xmlns:xlink="http://www.w3.org/1999/xlink" xlink:title="Abdominal Segment V Width" id="ABBRID0EKNDI" xlink:type="simple">A5W</abbrev>
                      </td><td rowspan="1" colspan="1">0.76–0.78</td><td rowspan="1" colspan="1">0.68–0.71</td><td rowspan="1" colspan="1">0.85–0.92</td><td rowspan="1" colspan="1">0.45</td><td rowspan="1" colspan="1">0.64–0.67</td><td rowspan="1" colspan="1">0.47–0.52</td><td rowspan="1" colspan="1">0.78–0.84</td><td rowspan="1" colspan="1">0.55</td></tr><tr><td rowspan="1" colspan="1">
                        <abbrev xmlns:xlink="http://www.w3.org/1999/xlink" xlink:title="Abdominal Segment VI Length" id="ABBRID0ELODI" xlink:type="simple">A6L</abbrev>
                      </td><td rowspan="1" colspan="1">0.37–0.39</td><td rowspan="1" colspan="1">0.33–0.38</td><td rowspan="1" colspan="1">0.41–0.44</td><td rowspan="1" colspan="1">0.26</td><td rowspan="1" colspan="1">0.34–0.37</td><td rowspan="1" colspan="1">0.26–0.30</td><td rowspan="1" colspan="1">0.37–0.40</td><td rowspan="1" colspan="1">0.32</td></tr><tr><td rowspan="1" colspan="1">
                        <abbrev xmlns:xlink="http://www.w3.org/1999/xlink" xlink:title="Abdominal Segment VI Width" id="ABBRID0EMPDI" xlink:type="simple">A6W</abbrev>
                      </td><td rowspan="1" colspan="1">0.69–0.72</td><td rowspan="1" colspan="1">0.66–0.68</td><td rowspan="1" colspan="1">0.78–0.84</td><td rowspan="1" colspan="1">0.44</td><td rowspan="1" colspan="1">0.61–0.64</td><td rowspan="1" colspan="1">0.45–0.49</td><td rowspan="1" colspan="1">0.73–0.76</td><td rowspan="1" colspan="1">0.51</td></tr><tr><td rowspan="1" colspan="1">
                        <abbrev xmlns:xlink="http://www.w3.org/1999/xlink" xlink:title="Cephalic Index: HW / HL × 100" id="ABBRID0ENQDI" xlink:type="simple">CI</abbrev>
                      </td><td rowspan="1" colspan="1">82–85</td><td rowspan="1" colspan="1">82–84</td><td rowspan="1" colspan="1">83–86</td><td rowspan="1" colspan="1">78</td><td rowspan="1" colspan="1">80–81</td><td rowspan="1" colspan="1">78–80</td><td rowspan="1" colspan="1">84–85</td><td rowspan="1" colspan="1">82</td></tr><tr><td rowspan="1" colspan="1">
                        <abbrev xmlns:xlink="http://www.w3.org/1999/xlink" xlink:title="Scape Index: SL / HL × 100" id="ABBRID0EORDI" xlink:type="simple">SI</abbrev>
                      </td><td rowspan="1" colspan="1">54–57</td><td rowspan="1" colspan="1">53–55</td><td rowspan="1" colspan="1">53–55</td><td rowspan="1" colspan="1">48</td><td rowspan="1" colspan="1">49–51</td><td rowspan="1" colspan="1">47–53</td><td rowspan="1" colspan="1">56–57</td><td rowspan="1" colspan="1">53</td></tr><tr><td rowspan="1" colspan="1">SI2</td><td rowspan="1" colspan="1">253–282</td><td rowspan="1" colspan="1">243–267</td><td rowspan="1" colspan="1">239–246</td><td rowspan="1" colspan="1">217</td><td rowspan="1" colspan="1">264–271</td><td rowspan="1" colspan="1">215–242</td><td rowspan="1" colspan="1">238–253</td><td rowspan="1" colspan="1">267</td></tr><tr><td rowspan="1" colspan="1">
                        <abbrev xmlns:xlink="http://www.w3.org/1999/xlink" xlink:title="Dorsal Mesosoma Index: PW / WL × 100" id="ABBRID0ELTDI" xlink:type="simple">DMI</abbrev>
                      </td><td rowspan="1" colspan="1">42–44</td><td rowspan="1" colspan="1">41–43</td><td rowspan="1" colspan="1">43–45</td><td rowspan="1" colspan="1">40</td><td rowspan="1" colspan="1">42–44</td><td rowspan="1" colspan="1">38–40</td><td rowspan="1" colspan="1">41–42</td><td rowspan="1" colspan="1">40</td></tr><tr><td rowspan="1" colspan="1">
                        <abbrev xmlns:xlink="http://www.w3.org/1999/xlink" xlink:title="Dorsal Mesosoma Index 2: DML / WL × 100" id="ABBRID0EMUDI" xlink:type="simple">DMI2</abbrev>
                      </td><td rowspan="1" colspan="1">53–55</td><td rowspan="1" colspan="1">53–54</td><td rowspan="1" colspan="1">57–59</td><td rowspan="1" colspan="1">51</td><td rowspan="1" colspan="1">53–55</td><td rowspan="1" colspan="1">48–53</td><td rowspan="1" colspan="1">53–55</td><td rowspan="1" colspan="1">53</td></tr><tr><td rowspan="1" colspan="1">
                        <abbrev xmlns:xlink="http://www.w3.org/1999/xlink" xlink:title="Lateral Mesosoma Index: PH / WL × 100" id="ABBRID0ENVDI" xlink:type="simple">LMI</abbrev>
                      </td><td rowspan="1" colspan="1">39–42</td><td rowspan="1" colspan="1">38–40</td><td rowspan="1" colspan="1">38–39</td><td rowspan="1" colspan="1">34</td><td rowspan="1" colspan="1">37–39</td><td rowspan="1" colspan="1">34–36</td><td rowspan="1" colspan="1">40</td><td rowspan="1" colspan="1">37</td></tr><tr><td rowspan="1" colspan="1">
                        <abbrev xmlns:xlink="http://www.w3.org/1999/xlink" xlink:title="Metafemur Index: MFL / HW × 100" id="ABBRID0EOWDI" xlink:type="simple">MFI</abbrev>
                      </td><td rowspan="1" colspan="1">88–90</td><td rowspan="1" colspan="1">86–89</td><td rowspan="1" colspan="1">90–92</td><td rowspan="1" colspan="1">73</td><td rowspan="1" colspan="1">77–83</td><td rowspan="1" colspan="1">75–79</td><td rowspan="1" colspan="1">86–89</td><td rowspan="1" colspan="1">100</td></tr><tr><td rowspan="1" colspan="1">
                        <abbrev xmlns:xlink="http://www.w3.org/1999/xlink" xlink:title="Lateral Petiole Index: PTL / PTH × 100" id="ABBRID0EPXDI" xlink:type="simple">LPI</abbrev>
                      </td><td rowspan="1" colspan="1">98–102</td><td rowspan="1" colspan="1">82–93</td><td rowspan="1" colspan="1">86–93</td><td rowspan="1" colspan="1">113</td><td rowspan="1" colspan="1">92–97</td><td rowspan="1" colspan="1">117–123</td><td rowspan="1" colspan="1">105–108</td><td rowspan="1" colspan="1">112</td></tr><tr><td rowspan="1" colspan="1">
                        <abbrev xmlns:xlink="http://www.w3.org/1999/xlink" xlink:title="Dorsal Petiole Index: PTW / PTL × 100" id="ABBRID0EQYDI" xlink:type="simple">DPI</abbrev>
                      </td><td rowspan="1" colspan="1">102–114</td><td rowspan="1" colspan="1">109–114</td><td rowspan="1" colspan="1">120–131</td><td rowspan="1" colspan="1">88</td><td rowspan="1" colspan="1">116–123</td><td rowspan="1" colspan="1">82–93</td><td rowspan="1" colspan="1">102–109</td><td rowspan="1" colspan="1">93</td></tr><tr><td rowspan="1" colspan="1">
                        <abbrev xmlns:xlink="http://www.w3.org/1999/xlink" xlink:title="Dorsal Abdominal Segment III Index: A3W / A3L × 100" id="ABBRID0ERZDI" xlink:type="simple">DA3I</abbrev>
                      </td><td rowspan="1" colspan="1">113–118</td><td rowspan="1" colspan="1">111–116</td><td rowspan="1" colspan="1">109–114</td><td rowspan="1" colspan="1">119</td><td rowspan="1" colspan="1">113–120</td><td rowspan="1" colspan="1">108–115</td><td rowspan="1" colspan="1">114–117</td><td rowspan="1" colspan="1">112</td></tr><tr><td rowspan="1" colspan="1">
                        <abbrev xmlns:xlink="http://www.w3.org/1999/xlink" xlink:title="Dorsal Abdominal Segment IV Index: A4W / A4L × 100" id="ABBRID0ES1DI" xlink:type="simple">DA4I</abbrev>
                      </td><td rowspan="1" colspan="1">154–166</td><td rowspan="1" colspan="1">159–173</td><td rowspan="1" colspan="1">156–163</td><td rowspan="1" colspan="1">159</td><td rowspan="1" colspan="1">152–160</td><td rowspan="1" colspan="1">170–181</td><td rowspan="1" colspan="1">145–158</td><td rowspan="1" colspan="1">174</td></tr><tr><td rowspan="1" colspan="1">
                        <abbrev xmlns:xlink="http://www.w3.org/1999/xlink" xlink:title="Dorsal Abdominal Segment V Index: A5W / A5L × 100" id="ABBRID0ET2DI" xlink:type="simple">DA5I</abbrev>
                      </td><td rowspan="1" colspan="1">178–191</td><td rowspan="1" colspan="1">178–200</td><td rowspan="1" colspan="1">181–192</td><td rowspan="1" colspan="1">173</td><td rowspan="1" colspan="1">168–178</td><td rowspan="1" colspan="1">174–188</td><td rowspan="1" colspan="1">177–179</td><td rowspan="1" colspan="1">172</td></tr><tr><td rowspan="1" colspan="1">
                        <abbrev xmlns:xlink="http://www.w3.org/1999/xlink" xlink:title="Dorsal Abdominal Segment VI Index: A6W / A6L × 100" id="ABBRID0EU3DI" xlink:type="simple">DA6I</abbrev>
                      </td><td rowspan="1" colspan="1">178–193</td><td rowspan="1" colspan="1">180–204</td><td rowspan="1" colspan="1">189–200</td><td rowspan="1" colspan="1">169</td><td rowspan="1" colspan="1">168–179</td><td rowspan="1" colspan="1">163–173</td><td rowspan="1" colspan="1">188–197</td><td rowspan="1" colspan="1">159</td></tr></tbody></table></table-wrap><supplementary-material xmlns:xlink="http://www.w3.org/1999/xlink" id="S3" position="float" orientation="portrait" xlink:type="simple"><object-id content-type="doi" xlink:type="simple">10.3897/zookeys.1223.131238.suppl3</object-id><object-id content-type="zenodo_dep_id" xlink:type="simple">14614680</object-id><object-id content-type="arpha" xlink:type="simple">B960EFAD-1B4C-5641-9220-FD39675BF9A0</object-id><label>Supplementary material 3</label><caption><p>Measurement raw data used for the comparative data of measurements and indices of Afrotropical <italic><tp:taxon-name><tp:taxon-name-part taxon-name-part-type="genus" reg="Zasphinctus">Zasphinctus</tp:taxon-name-part></tp:taxon-name></italic> (including unique specimen ID, species ID, and collection locality for each specimen)</p></caption><statement content-type="dataType"><label>Data type</label><p>xlsx</p></statement><media xlink:href="zookeys-1223-001_article-131238__-s003.xlsx" mimetype="application" mime-subtype="vnd.openxmlformats-officedocument.spreadsheetml.sheet" position="float" orientation="portrait" xlink:type="simple" id="oo_1213446.xlsx"><uri content-type="original_file" xlink:type="simple">https://binary.pensoft.net/file/1213446</uri></media><permissions><license xlink:type="simple"><license-p>This dataset is made available under the Open Database License (http://opendatacommons.org/licenses/odbl/1.0/). The Open Database License (ODbL) is a license agreement intended to allow users to freely share, modify, and use this Dataset while maintaining this same freedom for others, provided that the original source and author(s) are credited.</license-p></license></permissions><attrib specific-use="authors">Author: Francisco Hita Garcia</attrib></supplementary-material></tp:treatment-sec></tp:taxon-treatment>
