# Supplementary material for: ﻿A never-ending story: updated 3D cyber-taxonomic revision of the ant genus Zasphinctus Wheeler (Hymenoptera, Formicidae, Dorylinae) for the Afrotropical region
Source: Zookeys. 2025 Jan 6;1223:1–55. doi: 10.3897/zookeys.1223.131238 (PMC11736307; doi:10.3897/zookeys.1223.131238)
Supplement: Supplementary material 1 — List of consistent morphological differences separating the Zasphinctusobamai group from the Zasphinctussarowiwai group [file zookeys-1223-001_article-131238__-s001.xlsx]

## Sheet: Sheet1
Z. obamai group	Z. sarowiwai group
body size significantly smaller (HL 0.54–0.61; WL 0.73–0.87)	body size significantly larger (HL 0.73–0.98; WL 0.98–1.40)
head in full–face view appearing thinner (CI 78–80)	head in full–face view appearing thicker (CI 80–86)
head in profile appearing conspicuously thinner, its underside only slightly curved	head in profile appearing conspicuously thicker, with a swollen underside
clypeal area always without median tooth	clypeal area usually with median tooth (except in Z. kouakoui)
torular–posttorular complex in dorsal view with sides more or less parallel	torular–posttorular complex in dorsal view with sides converging posteriorly
torular-posttorular complex in profile strongly arched anteriorly towards highest dorsal point and posterodorsally lobate	torular–posttorular complex in profile funnel–shaped
vertexal margin in posterodorsal view strongly developed delimiting posterior face of head	vertexal margin either weakly developed or fully absent
outline of occipital margin in posterodorsal view weakly and irregularly defined	outline of occipital margin in posterodorsal view sharp and very regularly defined
vertex with clear margin laterally and not appearing fused to the occiput	vertex not clearly demarcated and not appearing fused with the occiput
anterior outline of occipital margin in ventral view moderately or weakly and irregularly defined and with anterolateral projections angulate (in Z. obamai rounded)	anterior outline of occipital margin in ventral view sharp and very regularly defined and with anterolateral projections rounded
mesosoma in profile relatively lower and elongate (LMI 34–37)	mesosoma in profile relatively higher and compact (LMI 37–41)
pleural endophragmal pit strongly developed and deep	pleural endophragmal pit weakly developed, either shallow but visible or inconspicuous
mesosoma in dorsal view appearing thinner and elongate (DMI 38–40; DMI2 49–53)	mesosoma in dorsal view appearing thicker and more compact (DMI 41–45; DMI2 53–59)
petiolar tergum in profile relatively lower, around 0.8–0.9 times higher than long (LPI 112–123)	petiolar tergum in profile relatively higher, around 1.0–1.2 times higher than long (LPI 82–108)
petiolar tergum in dorsal view thinner, around 0.8–0.9 times broader than long (DPI 82–93)	petiolar tergum in dorsal view thicker, around 1.0–1.3 times broader than long (DPI 102–131)
abdominal tergum III in dorsal view strongly trapezoidal with anterior margin more angulate	abdominal tergum III in dorsal view weakly trapezoidal, more rounded rectangular with less angulate anterior margin
abdominal sternum III in ventral view rounded trapezoidal, comparatively thinner and higher, sides less rounded	abdominal sternum III in ventral view campaniform, comparatively broader and shorter, sides strongly rounded
usually with conspicuous surface sculpture somewhere on body (except for piliferous foveae), usually on cephalic dorsum and sides of mesosoma	usually without any noticeable surface sculpture (except for piliferous foveae)
