# Supplementary material for: ﻿A never-ending story: updated 3D cyber-taxonomic revision of the ant genus Zasphinctus Wheeler (Hymenoptera, Formicidae, Dorylinae) for the Afrotropical region
Source: Zookeys. 2025 Jan 6;1223:1–55. doi: 10.3897/zookeys.1223.131238 (PMC11736307; doi:10.3897/zookeys.1223.131238)
Supplement: Supplementary material 2 — Character matrix showing all diagnostic characters used for worker-based species delimitation system of Afrotropical Zasphinctus [file zookeys-1223-001_article-131238__-s002.xlsx]

## Sheet: character matrix
Species	Z. aprilia	Z. kouakoui	Z. lolae	Z. lumumbai	Z. ndouri	Z. obamai	Z. sarowiwai	Z. wilsoni
Body size	significantly much larger (HL 0.84–0.86; WL 1.18–1.26)	significantly much larger (HL 0.75–0.80; WL 1.03–1.10)	significantly much larger (HL 0.90–0.98; WL 1.29–1.40)	significantly much smaller (HL 0.54; WL 0.73)	significantly much larger (HL 0.73–0.77; WL 0.98–1.05)	significantly much smaller (HL 0.55–0.59; WL 0.73–0.81)	significantly much larger (HL 0.86–0.89; WL 1.20–1.30)	significantly much smaller (HL 0.61; WL 0.87)
Head in full–face view	wide (CI 85), with rounded sides (Fig. 4A)	wide (CI 82–84), with rounded sides (Fig. 4B)	wide (CI 83–86), with rounded sides (Fig. 4C)	narrow (CI 78), its sides somewhat parallel (Fig. 4D)	wide (CI 80–81), with rounded sides (Fig. 4E)	narrow (CI 78–80), its sides somewhat parallel (Fig. 4F)	wide (CI 84–85), with rounded sides (Fig. 4G)	narrow (CI 80), its sides somewhat parallel (Fig. 4H)
Head in profile	appearing conspicuously thicker, with a swollen underside (Fig. 5A)	appearing conspicuously thicker, with a swollen underside (Fig. 5B)	appearing conspicuously thicker, with a swollen underside (Fig. 5C)	appearing conspicuously thinner, its underside only slightly curved (Fig. 5D)	appearing conspicuously thicker, with a swollen underside (Fig. 5E)	appearing conspicuously thinner, its underside only slightly curved (Fig. 5F)	appearing conspicuously thicker, with a swollen underside (Fig. 5G)	appearing conspicuously thinner, its underside only slightly curved (Fig. 5H)
Clypeal area	with conspicuous median tooth (Fig. 4A)	without conspicuous median tooth (Fig. 4B)	with conspicuous median tooth but smaller in some specimens (Fig. 4C)	without conspicuous median tooth (Fig. 4D)	with conspicuous median tooth (Fig. 4E)	without conspicuous median tooth (Fig. 4F)	with conspicuous median tooth (Fig. 4G)	without conspicuous median tooth (Fig. 4H)
Torulo–posttorular complex in dorsal view	sides converging posteriorly (Fig. 4A)	sides converging posteriorly (Fig. 4B)	sides converging posteriorly (Fig. 4C)	sides more or less parallel in dorsal view (Fig. 4D)	sides converging posteriorly (Fig. 4E)	sides more or less parallel in dorsal view (Fig. 4F)	sides converging posteriorly (Fig. 4E)	sides more or less parallel in dorsal view (Fig. 4F)
Torular–posttorular complex in profile	comparatively lower and funnel–shaped (Fig. 5A)	comparatively lower and funnel–shaped (Fig. 5B)	comparatively lower and funnel–shaped (Fig. 5C)	comparatively lower, strongly arched anteriorly towards highest dorsal point and posterodorsally lobate (Fig. 5D)	comparatively lower and funnel–shaped (Fig. 5E)	comparatively lower, strongly arched anteriorly towards highest dorsal point and posterodorsally lobate(Fig. 5F)	comparatively much higher and funnel–shaped, funnel comparatively wider (Fig. 5G)	comparatively lower, strongly arched anteriorly towards highest dorsal point and posterodorsally lobate (Fig. 5H)
Vertexal margin in posterodorsal and posterior view	vertexal margin very weak and dorsum smoothly rounding onto posterior face of head (Fig. 6A, 7A)	vertexal margin very weak and dorsum smoothly rounding onto posterior face of head (Fig. 6B, 7B)	vertexal margin and posterior face of head weakly developed (Fig. 6C, 7C)	vertexal margin strongly developed delimiting posterior face of head (Fig. 6D, 7D)	vertexal margin very weak and dorsum smoothly rounding onto posterior face of head (Fig. 6E, 7E)	vertexal margin strongly developed delimiting posterior face of head (Fig. 6F, 7F)	vertexal margin and posterior face of head weakly developed (Fig. 6G, 7G)	vertexal margin strongly developed delimiting posterior face of head (Fig. 6H, 7H)
Occipital margin in posterodoral view	outline sharp and very regularly defined (Fig. 6A)	outline sharp and very regularly defined (Fig. 6B)	outline sharp and very regularly defined (Fig. 6C)	outline weakly and irregularly defined (Fig. 6D)	outline sharp and very regularly defined (Fig. 6E)	outline weakly and irregularly defined (Fig. 6F)	outline sharp and very regularly defined (Fig. 6G)	outline weakly and irregularly defined (Fig. 6H)
Fusion of vertex and occiput	vertex clearly separated from occiput (Fig. 7A)	vertex clearly separated from occiput (Fig. 7B)	vertex clearly separated from occiput (Fig. 7C)	vertex appearing fused to occiput (Fig. 7D	vertex clearly separated from occiput (Fig. 7E)	vertex appearing fused to occiput (Fig. 7F)	vertex clearly separated from occiput (Fig. 7G)	vertex appearing fused to occiput (Fig. 7H)
Hypostomal carina	lateral arms strongly diverging anteriorly, relatively thick, and strongly angulate at widest points (Fig. 8A)	lateral arms strongly diverging anteriorly, relatively thick, and outline mostly rounded (Fig. 8B)	lateral arms strongly diverging anteriorly, relatively thick, and strongly angulate at widest points (Fig. 8C)	lateral arms less diverging, relatively thin, and angulate at widest points (Fig. 8D)	lateral arms strongly diverging anteriorly, relatively thick, and strongly angulate at widest points (Fig. 8E)	lateral arms less diverging, relatively thin, and angulate at widest points (Fig. 8F)	lateral arms strongly diverging anteriorly, relatively thick, and outline mostly rounded (Fig. 8G)	lateral arms strongly diverging anteriorly, relatively thick, and strongly angulate at widest points (Fig. 8H)
Postgenal sulcus running through postgenal bridge	weakly impressed and running less than halfway to occipital margin (Fig. 8A)	deeply and comspicuously impressed but only running halfway to occipital margin (Fig. 8B)	deeply and comspicuously impressed and running almost to occipital margin (Fig. 8C)	restricted to area adjacent to hypostomal carina and only weakly impressed (Fig. 8F)	weakly impressed and running halfway to occipital margin (Fig. 8E)	restricted to area adjacent to hypostomal carina and only weakly impressed (Fig. 8F)	deeply impressed and running halfway to occipital margin (Fig. 8G)	weakly impressed and running halfway to occipital margin (Fig. 8F)
Postoccipital margin in ventral view	anterior outline sharp and very regularly defined; anterolateral projections rounded (Fig. 8A)	anterior outline sharp and very regularly defined; anterolateral projections rounded (Fig. 8B)	anterior outline sharp and very regularly defined; anterolateral projections rounded (Fig. 8C)	anterior outline moderately or weakly and irregularly defined; anterolateral projections angulate (Fig. 8D)	anterior outline sharp and very regularly defined; anterolateral projections rounded (Fig. 8E)	anterior outline moderately or weakly and irregularly defined; anterolateral projections rounded (Fig. 8F)	anterior outline sharp and very regularly defined; anterolateral projections rounded (Fig. 8G)	anterior outline moderately or weakly and irregularly defined; anterolateral projections angulate (Fig. 8H)
Mesosoma in profile	relatively higher and compact (LMI 39–41) (Fig. 10A)	relatively higher and compact (LMI 38–40) (Fig. 10B)	relatively higher and compact (LMI 38–39) (Fig. 10C)	relatively lower and elongate (LMI 34) (Fig. 10D)	relatively higher and compact (LMI 37–39) (Fig. 10E)	relatively lower and elongate (LMI 34–36) (Fig. 10F)	relatively higher and compact (LMI 40) (Fig. 10G)	relatively lower and elongate (LMI 37) (Fig. 10H)
Pleural endophragmal pit	strongly developed and deep (Fig. 10A)	strongly developed and deep (Fig. 10B)	strongly developed and deep (Fig. 10C)	weakly developed and shallow but visible (Fig. 10D)	strongly developed and deep (Fig. 10E)	weakly developed and shallow but visible (Fig. 10F)	strongly developed and deep (Fig. 10G)	very weakly developed and inconspicuous (Fig. 10H)
Mesosoma dorsal	appearing thicker and more compact (DMI 42–44; DMI2 53–55) (Fig. 11A)	appearing thicker and more compact (DMI 41–43; DMI2 53–54) (Fig. 11B)	appearing thicker and more compact (DMI 43–45; DMI2 57–59) (Fig. 11C)	appearing thinner and elongate (DMI 40; DMI2 51) (Fig. 11D)	appearing thicker and more compact (DMI 42–44; DMI2 53–55) (Fig. 11E)	appearing thinner and elongate (DMI 38–40; DMI2 49–53) (Fig. 11F)	appearing thicker and more compact (DMI 41–42; DMI2 53–55) (Fig. 11G)	appearing thinner and elongate (DMI 40; DMI2 53) (Fig. 11H)
Posterodorsal margin of mesosoma	interrupted medially (Fig. 11A, 12A)	continuous across its entire length (Fig. 11B, 12B)	continuous across its entire length (Fig. 11C, 12C)	interrupted medially (Fig. 11D, 12 D)	continuous across its entire length (Fig. 11E, 12E)	interrupted medially (Fig. 11F, 12F)	continuous across its entire length (Fig. 11G, 12G)	interrupted medially (Fig. 11H, 12H)
Petiole (AS II) in profile (tergum + laterotergite)	relatively higher: around 1.0 times higher than longer (LPI 98–102) (Fig. 13A)	relatively higher: 1.1 to 1.2 times higher than longer (LPI 82–93) (Fig. 13B)	relatively higher: 1.1 to 1.2 times higher than longer (LPI 86–93) (Fig. 13C)	relatively lower: 0.9 times higher than longer (LPI 113) (Fig. 13D)	relatively higher: 1.0 to 1.1 times higher than longer (LPI 92–97) (Fig. 13E)	relatively lower: 0.8 times higher than longer (LPI 117–123) (Fig. 13F)	relatively higher: 0.9 to 1.0 times higher than longer (LPI 105–108) (Fig. 13G)	relatively lower: 0.9 times higher than longer (LPI 112) (Fig. 13H)
Subpetiolar process of petiole (AS II) in profile	with thickened anterior and ventral margins and well developed concavity with differentiated fenestra (Fig. 13A)	with thickened anterior and ventral margins and well developed concavity with differentiated fenestra (Fig. 13B)	with thickened anterior and ventral margins and well developed concavity with differentiated fenestra (Fig. 13C)	with thickened anterior and ventral margins and weak concavity without differentiated fenestra (Fig. 13D)	only weakly thickened anterior and ventral margins, weak concavity and no conspicuous fenestra (Fig. 13E)	with extremely thickened anterior and ventral margins and well developed concavity with differentiated fenestra (Fig. 13F)	with thickened anterior and ventral margins and well developed concavity with differentiated fenestra (Fig. 13G)	with thickened anterior and ventral margins and weak concavity without differentiated fenestra (Fig. 13H)
Petiolar tergum (AS II) in dorsal view	relatively thicker: around 1.0 to 1.1 times broader than long (DPI 102–114) and sides more convex (Fig. 14A)	relatively thicker: around 1.1 times broader than long (DPI 109–114) and sides more convex (Fig. 14B)	relatively thicker: around 1.2 to 1.3 times broader than long (DPI 120–131) and sides more convex (Fig. 14C)	relatively thinner: around 0.9 times broader than long (DPI 88) and sides more straight (Fig. 14D)	relatively thicker: around 1.2 times broader than long (DPI 116–123) and sides more convex (Fig. 14E)	relatively thinner: around 0.8 to 0.9 times broader than long (DPI 82–93) and sides more straight (Fig. 14F)	relatively thicker: around 1.0 to 1.1 times broader than long (DPI 102–109) and sides more convex (Fig. 14G)	relatively thinner: around 0.9 times broader than long (DPI 93) and sides more straight (Fig. 14H)
Abdominal tergum III in dorsal view	weakly trapezoidal, more rounded rectangular with less angulate anterior margin (Fig. 15A)	weakly trapezoidal, more rounded rectangular with less angulate anterior margin (Fig. 15B)	weakly trapezoidal, more rounded rectangular with less angulate anterior margin (Fig. 15C)	strongly trapezoidal with anterior margin more angulate (Fig. 15D)	weakly trapezoidal, more rounded rectangular with less angulate anterior margin (Fig. 15E)	strongly trapezoidal with anterior margin more angulate (Fig. 15F)	weakly trapezoidal, more rounded rectangular with less angulate anterior margin (Fig. 15G)	strongly trapezoidal with anterior margin more angulate (Fig. 15H)
Abdominal sternum III in ventral view	campaniform, comparatively broad and short, sides strongly rounded (Fig. 16A)	campaniform, comparatively broad and short, sides strongly rounded (Fig. 16B)	campaniform, very broad and short, sides strongly rounded (Fig. 16C)	rounded trapezoidal, comparatively thinner and higher, sides less rounded (Fig. 16D)	campaniform, comparatively broad and short, sides strongly rounded (Fig. 16E)	rounded trapezoidal, comparatively thinner and higher, sides less rounded (Fig. 16F)	campaniform, comparatively broad and short, sides strongly rounded (Fig. 16G)	rounded trapezoidal, comparatively thinner and higher, sides less rounded (Fig. 16H)
Posterior end of abdominal segment III in ventral view	with thinner, deep, sharply and relatively regularly outlined transverse groove (Fig. 16A)	transverse groove weak to absent, instead with irregular groves and rugosity (Fig. 16B)	transverse groove weak to absent, instead with irregular groves and rugosity (Fig. 16C)	with thick, deep, sharply and irregularly outlined transverse groove (Fig. 16D)	transverse groove weak to absent, instead with irregular groves and rugosity (Fig. 16E)	with thick, deep, sharply and irregularly outlined transverse groove (Fig. 16F)	with thinner, deep, sharply and relatively regularly outlined transverse groove (Fig. 16G)	transverse groove weak to absent, instead with irregular groves and rugosity (Fig. 16H)
Prora in anteroventral view	well–developed with sharply and very regularly shaped lateroventral margins (Fig. 16A)	well–developed with sharply and very regularly shaped lateroventral margins (Fig. 16B)	well–developed with sharply and very regularly shaped lateroventral margins (Fig. 16C)	well–developed with thick, irregularly shaped and rounded lateroventral margins (Fig. 16D)	well–developed with sharply and very regularly shaped lateroventral margins (Fig. 16E)	well–developed with thick, irregularly shaped and rounded lateroventral margins (Fig. 16F)	well–developed with sharply and very regularly shaped lateroventral margins (Fig. 16G)	very weakly developed with almost absent lateroventral margins (Fig. 16H)
Abdominal segment VI in dorsal view	distinctly shorter: around 1.8 to 1.9 times broader than long (DA6I 178–193) (Fig. 17A)	distinctly shorter: around 1.8 to 2 times broader than long (DA6I 180–204) (Fig. 17B)	distinctly shorter: around 1.9 to 2 times broader than long (DA6I 189–200) (Fig. 17C)	distinctly longer: 1.7 times broader than long (DA6I 169) (Fig. 17D)	moderately sized: around 1.7 to 1.8 times broader than long (DA6I 168–179) (Fig. 17E)	distinctly longer: 1.6 to 1.7 times broader than long (DA6I 163–173) (Fig. 17F)	distinctly shorter: around 1.9 to 2 times broader than long (DA6I 188–197) (Fig. 17G)	distinctly longer: 1.6 times broader than long (DA6I 159) (Fig. 17H)
Girdling constrictions abdominal segments V, VI	unsculptured (Fig. 18A)	cross–ribbed (Fig. 18B)	cross–ribbed (Fig. 18C)	unsculptured (Fig. 18D)	cross–ribbed (Fig. 18E)	unsculptured (Fig. 18F)	cross–ribbed (Fig. 18G)	unsculptured (Fig. 18H)
Surface sculpture on cephalic dorsum and genae	completely smooth and very shining with moderately dense, deep, and moderately sized to large piliferous foveae	completely smooth and very shining with moderately dense, deep, and moderately sized to large piliferous foveae	completely smooth and very shining with moderately dense, deep, and moderately sized to large piliferous foveae	mostly smooth and shining with abundant, relatively deep, and large piliferous foveae, except for reticulate–punctate anteromedian area	completely smooth and very shining with moderately dense, deep, and moderately sized to large piliferous foveae	mostly smooth and shining, with abundant and small piliferous foveae, except for reticulate–punctate anteromedian area	completely smooth and very shining with widely scattered and small piliferous foveae	genae mostly smooth and shiny, cephalic dorsum mostly reticulate–rugose
General surface on sculpture mesosoma and metasoma	almost completely smooth and very shining with abundant, scattered, piliferous foveae	almost completely smooth and very shining with abundant, scattered, piliferous foveae	almost completely smooth and very shining with abundant, scattered, piliferous foveae	most of body seems smooth and shining with varying degrees of scattered piliferous foveae; but difficult to assess since larger areas are covered in glue; hypopygidium reticulate–rugose	almost completely smooth and very shining with abundant, scattered, piliferous foveae	mostly smooth and shining with abundant piliferous punctures, except for anterior pronotum, mesopleuron, lateral propodeum, most of lateral petiole, and hypopygidium	almost completely smooth and very shining with scattered, piliferous foveae	mostly smooth and shining with abundant piliferous foveae, mesosoma and petiole laterally mostly reticulate–punctate, hypopygidium reticulate–rugose
