# Supplementary material for: ﻿A never-ending story: updated 3D cyber-taxonomic revision of the ant genus Zasphinctus Wheeler (Hymenoptera, Formicidae, Dorylinae) for the Afrotropical region
Source: Zookeys. 2025 Jan 6;1223:1–55. doi: 10.3897/zookeys.1223.131238 (PMC11736307; doi:10.3897/zookeys.1223.131238)
Supplement: Supplementary material 3 — Measurement raw data used for the comparative data of measurements and indices of Afrotropical Zasphinctus (including unique specimen ID, species ID, and collection locality for each specimen) [file zookeys-1223-001_article-131238__-s003.xlsx]

## Sheet: Sheet1
Unique specimen ID	Species ID	Collection locality	HL	HW	SL	SW	PH	PW	DML	WL	MFL	PTL	PTH	PTW	A3L	A3W	A4L	A4W	A5L	A5W	A6L	A6W	CI	SI	SI2	DMI	DMI2	LMI	MFI	LPI	DPI	DA3I	DA4I	DA5I	DA6I
MRACFOR001000	aprilia	DRC: Madyu	0.8375	0.69375	0.45	0.16875	0.4625	0.5125	0.925	1.175	0.6125	0.375	0.375	0.4125	0.5625	0.65	0.5	0.8125	0.4625	0.825	0.425	0.7625	82.8358	53.7313	266.667	43.617	55.4054	39.3617	88.2883	100	110	115.556	162.5	178.378	179.412
MRACFOR001144	aprilia	DRC: Abimwa	0.8375	0.7125	0.475	0.175	0.507937	0.5	0.936508	1.2	0.6375	0.3625	0.3625	0.40625	0.5	0.575	0.4375	0.675	0.4125	0.7875	0.375	0.725	85.0746	56.7164	271.429	41.6667	53.3898	42.328	89.4737	100	112.069	115	154.286	190.909	193.333
CASENT0352813	aprilia	UG: Kibale	0.85	0.7	0.48	0.17	0.4625	0.505	0.95	1.2	0.633333	0.37	0.375	0.42	0.55	0.62	0.48	0.77	0.42	0.77	0.41	0.73	82.3529	56.4706	282.353	42.0833	53.1579	38.5417	90.4762	98.6667	113.514	112.727	160.417	183.333	178.049
CASENT0352810	aprilia	UG: Kibale	0.86	0.71	0.47	0.17	0.475	0.52	0.96	1.225	0.635	0.39	0.4	0.43	0.56	0.63	0.47	0.78	0.43	0.78	0.4	0.73	82.5581	54.6512	276.471	42.449	54.1667	38.7755	89.4366	97.5	110.256	112.5	165.957	181.395	182.5
CASENT0764763	aprilia	UG: Kibale	0.86	0.72	0.48	0.19	0.49	0.54	0.98	1.26	0.633333	0.42	0.42	0.46	0.56	0.66	0.47	0.77	0.43	0.78	0.39	0.72	83.7209	55.814	252.632	42.8571	55.102	38.8889	87.963	100	109.524	117.857	163.83	181.395	184.615
CASENT0790015	aprilia	UG: Kibale	0.86	0.730159	0.47	0.18	0.4875	0.51	0.936508	1.2	0.64	0.42	0.41	0.43	0.53	0.62	0.46	0.76	0.42	0.76	0.37	0.69	84.9022	54.6512	261.111	42.5	54.4576	40.625	87.6522	102.439	102.381	116.981	165.217	180.952	186.486
KGCOL00589	kouakoui	IVC: Tai Forest	0.775	0.65	0.42	0.17	0.4125	0.45	0.8375	1.1	0.58	0.33	0.38	0.37	0.4625	0.5375	0.4125	0.6875	0.35	0.7	0.35	0.6625	83.871	54.1935	247.059	40.9091	53.7313	37.5	89.2308	86.8421	112.121	116.216	166.667	200	189.286
KGCOL00586	kouakoui	IVC: Tai Forest	0.775	0.6375	0.43	0.17	0.425	0.45	0.8375	1.0875	0.57	0.3375	0.3875	0.375	0.4625	0.5125	0.4125	0.675	0.375	0.7	0.375	0.675	82.2581	55.4839	252.941	41.3793	53.7313	39.0805	89.4118	87.0968	111.111	110.811	163.636	186.667	180
KGCOL02132	kouakoui	IVC: Tai Forest	0.7625	0.6375	0.41	0.155	0.425	0.45	0.85	1.0625	0.5625	0.3375	0.3625	0.36875	0.475	0.525	0.425	0.675	0.375	0.6875	0.3625	0.675	83.6066	53.7705	264.516	42.3529	52.9412	40	88.2353	93.1034	109.259	110.526	158.824	183.333	186.207
KGCOL01884	kouakoui	IVC: Tai Forest	0.75	0.625	0.4	0.15	0.4	0.42	0.79	1.025	0.55	0.325	0.3625	0.3625	0.45	0.5	0.3875	0.6625	0.3625	0.675	0.325	0.6625	83.3333	53.3333	266.667	40.9756	53.1646	39.0244	88	89.6552	111.538	111.111	170.968	186.207	203.846
CASENT0764653	kouakoui	IVC: Tai Forest	0.8	0.6625	0.4375	0.18	0.4375	0.4625	0.875	1.0875	0.57	0.35	0.425	0.4	0.4875	0.5625	0.412698	0.714286	0.4	0.7125	0.35	0.675	82.8125	54.6875	243.056	42.5287	52.8571	40.2299	86.0377	82.3529	114.286	115.385	173.077	178.125	192.857
CASENT0764651	lolae	GHA: Wiawso	0.9	0.77	0.48	0.2	0.5	0.55	0.952381	1.28571	0.69	0.38	0.44	0.4875	0.59	0.67	0.51	0.83	0.47	0.85	0.41	0.78	85.5556	53.3333	240	42.7778	57.75	38.8889	89.6104	86.3636	128.289	113.559	162.745	180.851	190.244
CASENT881890	lolae	GHA: Wiawso	0.936508	0.793651	0.492063	0.2	0.507937	0.5875	1	1.33333	0.7125	0.4375	0.47619	0.525	0.6375	0.725	0.525	0.85	0.47619	0.9125	0.412698	0.825397	84.7458	52.5424	246.032	44.0625	58.75	38.0952	89.775	91.875	120	113.725	161.905	191.625	200
KGCOL00163	lolae	GHA: Bobiri	0.97619	0.80625	0.5375	0.22	0.52381	0.625	1.07937	1.39683	0.74	0.4125	0.45	0.5125	0.650794	0.714286	0.571429	0.888889	0.492063	0.888889	0.428571	0.825397	82.5915	55.061	244.318	44.7443	57.9044	37.5	91.7829	91.6667	124.242	109.756	155.556	180.645	192.593
CASENT881885	lolae	GHA: Bobiri	0.984127	0.8125	0.525	0.22	0.539683	0.619048	1.06349	1.38095	0.74	0.40625	0.4625	0.52381	0.6625	0.7375	0.555556	0.904762	0.492063	0.904762	0.428571	0.825397	82.5605	53.3468	238.636	44.8276	58.209	39.0805	91.0769	87.8378	128.938	111.321	162.857	183.871	192.593
KGCOL02269	lolae	GHA: Bobiri	0.9625	0.8125	0.53	0.22	0.525	0.6125	1.0625	1.39683	0.74	0.4125	0.4625	0.525	0.68254	0.746032	0.555556	0.888889	0.507937	0.920635	0.444444	0.84127	84.4156	55.0649	240.909	43.8494	57.6471	37.5852	91.0769	89.1892	127.273	109.302	160	181.25	189.286
KGCOL02270	lolae	GHA: Bobiri	0.975	0.825	0.5375	0.225	0.539683	0.625	1.1	1.3875	0.75	0.4	0.43125	0.525	0.675	0.75	0.5625	0.9	0.4875	0.9	0.4375	0.825	84.6154	55.1282	238.889	45.045	56.8182	38.896	90.9091	92.7536	131.25	111.111	160	184.615	188.571
MRACFOR001007	lumumbai	DRC: Mabali	0.54	0.42	0.26	0.12	0.25	0.29	0.57	0.73	0.305	0.26	0.23	0.23	0.32	0.38	0.27	0.43	0.26	0.45	0.26	0.44	77.7778	48.1481	216.667	39.726	50.8772	34.2466	72.619	113.043	88.4615	118.75	159.259	173.077	169.231
KGCOL01883	ndouri	SE: Niokolo	0.75	0.6	0.38	0.14	0.375	0.43	0.8	1.0125	0.48	0.32	0.34	0.39	0.46	0.52	0.42	0.64	0.37	0.64	0.35	0.61	80	50.6667	271.429	42.4691	53.75	37.037	80	94.1176	121.875	113.043	152.381	172.973	174.286
KGCOL02258	ndouri	SE: Niokolo	0.755	0.605	0.37	0.14	0.385	0.43	0.79	1.02	0.49	0.33	0.34	0.39									80.1325	49.0066	264.286	42.1569	54.4304	37.7451	80.9917	97.0588	118.182
KGCOL02259	ndouri	SE: Niokolo	0.76	0.61			0.38	0.44	0.82	1.015	0.47	0.32	0.34	0.39	0.44	0.51	0.42	0.66	0.37	0.65	0.37	0.62	80.2632			43.3498	53.6585	37.4384	77.0492	94.1176	121.875	115.909	157.143	175.676	167.568
KGCOL02260	ndouri	SE: Niokolo	0.73	0.59			0.38	0.42	0.79	0.98	0.49	0.31	0.3375	0.38	0.43	0.505	0.395	0.63	0.36	0.64	0.34	0.61	80.8219			42.8571	53.1646	38.7755	83.0508	91.8519	122.581	117.442	159.494	177.778	179.412
KGCOL02261	ndouri	SE: Niokolo	0.76	0.61			0.39	0.44	0.825	1.05	0.48	0.34	0.35	0.4	0.46	0.54	0.425	0.67	0.38	0.665	0.36	0.63	80.2632			41.9048	53.3333	37.1429	78.6885	97.1429	117.647	117.391	157.647	175	175
KGCOL02264	ndouri	SE: Niokolo	0.73	0.59			0.38	0.44	0.82	1.02	0.46	0.32	0.34	0.38	0.46	0.52	0.42	0.66	0.37	0.65	0.35	0.62	80.8219			43.1373	53.6585	37.2549	77.9661	94.1176	118.75	113.043	157.143	175.676	177.143
KGCOL02266	ndouri	SE: Niokolo	0.77	0.615			0.39	0.45	0.83	1.05	0.51	0.34	0.35	0.395	0.46	0.55	0.42	0.67	0.38	0.67	0.37	0.64	79.8701			42.8571	54.2169	37.1429	82.9268	97.1429	116.176	119.565	159.524	176.316	172.973
KGCOL02267	ndouri	SE: Niokolo	0.74	0.59			0.375	0.45	0.8125	1.0125	0.47	0.33	0.34	0.3875	0.46	0.525	0.41	0.64	0.38	0.64	0.36	0.62	79.7297			44.4444	55.3846	37.037	79.661	97.0588	117.424	114.13	156.098	168.421	172.222
CASENT0764125	obamai	KE: Kakamega	0.56	0.45	0.29	0.12	0.27	0.29	0.5875	0.76	0.345	0.28	0.24	0.25	0.37	0.42	0.27	0.49	0.27	0.5	0.28	0.47	80.3571	51.7857	241.667	38.1579	49.3617	35.5263	76.6667	116.667	89.2857	113.514	181.481	185.185	167.857
CASENT0764126	obamai	KE: Kakamega	0.55	0.44	0.28	0.12	0.26	0.28	0.53	0.73	0.33	0.27	0.22	0.23	0.33	0.38	0.26	0.46	0.25	0.47	0.26	0.45	80	50.9091	233.333	38.3562	52.8302	35.6164	75	122.727	85.1852	115.152	176.923	188	173.077
CASENT0764127	obamai	KE: Kakamega	0.57	0.444444	0.285	0.12	0.265	0.31	0.59	0.77	0.345	0.27	0.225	0.25	0.38	0.41	0.29	0.5	0.28	0.49	0.28	0.48	77.9727	50	237.5	40.2597	52.5424	34.4156	77.625	120	92.5926	107.895	172.414	175	171.429
CASENT0764129	obamai	KE: Kakamega	0.59	0.47	0.31	0.14	0.285	0.325	0.65	0.81	0.37	0.29	0.24	0.26	0.39	0.43	0.29	0.515	0.29	0.515	0.3	0.49	79.661	52.5424	221.429	40.1235	50	35.1852	78.7234	120.833	89.6552	110.256	177.586	177.586	163.333
CASENT0764647	obamai	KE: Kakamega	0.56	0.45	0.28	0.13	0.28	0.31	0.62	0.77	0.35	0.27	0.23	0.24									80.3571	50	215.385	40.2597	50	36.3636	77.7778	117.391	88.8889
CASENT0764648	obamai	KE: Kakamega	0.55	0.44	0.26	0.12	0.27	0.29	0.58	0.75	0.33	0.28	0.23	0.23	0.35	0.4	0.27	0.46	0.27	0.47	0.28	0.47	80	47.2727	216.667	38.6667	50	36	75	121.739	82.1429	114.286	170.37	174.074	167.857
CASENT0764654	sarowiwai	CAM: Mbalmayo	0.8625	0.725	0.48	0.19	0.475	0.5	0.936508	1.2	0.62	0.44	0.42	0.45	0.53	0.62	0.5	0.77	0.44	0.78	0.37	0.73	84.058	55.6522	252.632	41.6667	53.3898	39.5833	85.5172	104.762	102.273	116.981	154	177.273	197.297
CASENT0764646	sarowiwai	CAM: Mbalmayo	0.88	0.74	0.5	0.21	0.5	0.52	0.984127	1.2375	0.65	0.45	0.42	0.49	0.57	0.65	0.52	0.82	0.47	0.83	0.4	0.75	84.0909	56.8182	238.095	42.0202	52.8387	40.404	87.8378	107.143	108.889	114.035	157.692	176.596	187.5
CASENT0764649	sarowiwai	CAM: Mbalmayo	0.89	0.75	0.5	0.2	0.5	0.53	0.968254	1.25	0.66	0.46	0.425	0.49	0.59	0.67	0.56	0.81	0.47	0.84	0.4	0.76	84.2697	56.1798	250	42.4	54.7377	40	88	108.235	106.522	113.559	144.643	178.723	190
CASENT0764650	sarowiwai	CAM: Mbalmayo	0.88	0.75	0.49	0.2	0.52381	0.53	0.992063	1.30159	0.67	0.47	0.445	0.49	0.56	0.64	0.53	0.82	0.47	0.84	0.4	0.75	85.2273	55.6818	245	40.7195	53.424	40.2439	89.3333	105.618	104.255	114.286	154.717	178.723	187.5
MCZENT00512764	wilsoni	MOZ: Gorongosa	0.61	0.49	0.32	0.12	0.32	0.35	0.6625	0.865	0.49	0.29	0.26	0.27	0.43	0.48	0.31	0.54	0.32	0.55	0.32	0.51	80.3279	52.459	266.667	40.4624	52.8302	36.9942	100	111.538	93.1034	111.628	174.194	171.875	159.375
Note: missing data is due to missing body parts
